# Supplementary material for: Rotaxane synthesis via a dynamic [2]catenane-ring-opening, axle-cleaving double cross metathesis
Source: RSC Adv. 2025 Dec 1;15(55):47117–27. doi: 10.1039/d5ra07142a (PMC12666508; doi:10.1039/d5ra07142a)
Supplement: RA-015-D5RA07142A-s002 [file RA-015-D5RA07142A-s002.cif]

# Supplementary Information (SI) for RSC Advances.
# This journal is © The Royal Society of Chemistry 2025

####################################################################### 
# 
# This file contains crystal structure data downloaded from the 
# Cambridge Structural Database (CSD) hosted by the Cambridge 
# Crystallographic Data Centre (CCDC).
# 
# Full information about CCDC data access policies and citation 
# guidelines are available at http://www.ccdc.cam.ac.uk/access/V1 
# 
# Audit and citation data items may have been added by the CCDC. 
# Please retain this information to preserve the provenance of 
# this file and to allow appropriate attribution of the data. 
# 
#######################################################################

data_7-p1
_audit_block_doi                 10.5517/ccdc.csd.cc11gksv
_database_code_depnum_ccdc_archive 'CCDC 967317'
loop_
_audit_author_name
_audit_author_address
'David Cordes'
;University of St Andrews
United Kingdom
;
_audit_update_record             
;
2025-10-28 deposited with the CCDC.	2025-11-13 downloaded from the CCDC.
;
_audit_creation_date             2025-10-28
_audit_creation_method           
;
Olex2 1.5
(compiled 2025.07.13 svn.rb7424aed for OlexSys, GUI svn.r7314)
;
_shelx_SHELXL_version_number     2025/1
# start Validation Reply Form
_vrf_THETM01_7-p1                
;
PROBLEM: The value of sine(theta_max)/wavelength is less than 0.550
RESPONSE: All crystals obtained diffracted weakly at higher angles,
 particularly above 44\% 2theta. A data truncation at a d-spacing of 0.95 \%A
 was chosen as the best compromise between intensity and data:parameter ratio.
;
_vrf_PLAT341_7-p1                
;
PROBLEM: Low Bond Precision on C-C Bonds ............... 0.01576 Ang.
RESPONSE: The crystals obtained were weakly diffracting at high angles,
 confirmed by multiple attempts at data-collection. This leads to poorer than
 ideal precision on refined parameters, including C-C bond lengths.
;
_chemical_name_common            ?
_chemical_name_systematic        ?
_chemical_formula_moiety         'C62 H58 Cu N4 O8, F6 P'
_chemical_formula_sum            'C62 H58 Cu F6 N4 O8 P'
_chemical_formula_weight         1195.63
_chemical_melting_point          ?
loop_
_atom_type_symbol
_atom_type_description
_atom_type_scat_dispersion_real
_atom_type_scat_dispersion_imag
_atom_type_scat_source
C C 0.0033 0.0016 'International Tables Vol C Tables 4.2.6.8 and 6.1.1.4'
H H 0.0000 0.0000 'International Tables Vol C Tables 4.2.6.8 and 6.1.1.4'
N N 0.0061 0.0033 'International Tables Vol C Tables 4.2.6.8 and 6.1.1.4'
O O 0.0106 0.0060 'International Tables Vol C Tables 4.2.6.8 and 6.1.1.4'
F F 0.0171 0.0103 'International Tables Vol C Tables 4.2.6.8 and 6.1.1.4'
P P 0.1023 0.0942 'International Tables Vol C Tables 4.2.6.8 and 6.1.1.4'
Cu Cu 0.3201 1.2651 'International Tables Vol C Tables 4.2.6.8 and 6.1.1.4'

_shelx_space_group_comment       
;
The symmetry employed for this shelxl refinement is uniquely defined
by the following loop, which should always be used as a source of
symmetry information in preference to the above space-group names.
They are only intended as comments.
;
_space_group_crystal_system      triclinic
_space_group_IT_number           2
_space_group_name_H-M_alt        P-1
_space_group_name_Hall           '-P 1'
loop_
_space_group_symop_operation_xyz
'x, y, z'
'-x, -y, -z'

_cell_length_a                   14.7809(14)
_cell_length_b                   14.8375(16)
_cell_length_c                   15.4905(18)
_cell_angle_alpha                115.129(11)
_cell_angle_beta                 114.546(10)
_cell_angle_gamma                92.324(8)
_cell_volume                     2698.9(6)
_cell_formula_units_Z            2
_cell_measurement_reflns_used    3972
_cell_measurement_temperature    173
_cell_measurement_theta_max      30.1280
_cell_measurement_theta_min      1.5520
_shelx_estimated_absorpt_T_max   ?
_shelx_estimated_absorpt_T_min   ?
_exptl_absorpt_coefficient_mu    0.518
_exptl_absorpt_correction_T_max  1.00000
_exptl_absorpt_correction_T_min  0.94952
_exptl_absorpt_correction_type   multi-scan
_exptl_absorpt_process_details   
;
CrysAlisPro 1.171.43.126a (Rigaku Oxford Diffraction, 2024)
Empirical absorption correction using spherical harmonics,
implemented in SCALE3 ABSPACK scaling algorithm.
;
_exptl_absorpt_special_details   ?
_exptl_crystal_colour            red
_exptl_crystal_colour_primary    red
_exptl_crystal_density_diffrn    1.471
_exptl_crystal_density_meas      ?
_exptl_crystal_density_method    ?
_exptl_crystal_description       prism
_exptl_crystal_F_000             1240
_exptl_crystal_size_max          0.09
_exptl_crystal_size_mid          0.06
_exptl_crystal_size_min          0.02
_exptl_transmission_factor_max   ?
_exptl_transmission_factor_min   ?
_diffrn_reflns_av_R_equivalents  0.1299
_diffrn_reflns_av_unetI/netI     0.1944
_diffrn_reflns_Laue_measured_fraction_full 0.999
_diffrn_reflns_Laue_measured_fraction_max 0.999
_diffrn_reflns_limit_h_max       15
_diffrn_reflns_limit_h_min       -15
_diffrn_reflns_limit_k_max       15
_diffrn_reflns_limit_k_min       -15
_diffrn_reflns_limit_l_max       16
_diffrn_reflns_limit_l_min       -16
_diffrn_reflns_number            16972
_diffrn_reflns_point_group_measured_fraction_full 0.999
_diffrn_reflns_point_group_measured_fraction_max 0.999
_diffrn_reflns_theta_full        21.967
_diffrn_reflns_theta_max         21.967
_diffrn_reflns_theta_min         1.907
_diffrn_ambient_temperature      173
_diffrn_detector                 CCD
_diffrn_detector_area_resol_mean ?
_diffrn_measured_fraction_theta_full 0.999
_diffrn_measured_fraction_theta_max 0.999
_diffrn_measurement_details      
;
List of Runs (angles in degrees, time in seconds):

  # Type    Start    End  Width  t~exp~   \w     \q     \k     \f   Frames
#--------------------------------------------------------------------------
  1  \w   -120.00  60.00   1.00  300.00    --  -29.00  54.00   0.00  180
  2  \w   -120.00  60.00   1.00  300.00    --  -29.00  54.00 120.00  180
  3  \w   -120.00  60.00   1.00  300.00    --  -29.00  54.00 240.00  180
;
_diffrn_measurement_device       'Fixed \c 2 circle'
_diffrn_measurement_device_type  'Rigaku SCXMini'
_diffrn_measurement_method       '\w scans'
_diffrn_measurement_specimen_support Loop
_diffrn_orient_matrix_type       
'CrysAlisPro convention (1999,Acta A55,543-557)'
_diffrn_orient_matrix_UB_11      0.0359034000
_diffrn_orient_matrix_UB_12      -0.0291677000
_diffrn_orient_matrix_UB_13      -0.0060254000
_diffrn_orient_matrix_UB_21      -0.0077866000
_diffrn_orient_matrix_UB_22      -0.0210012000
_diffrn_orient_matrix_UB_23      0.0306105000
_diffrn_orient_matrix_UB_31      -0.0405089000
_diffrn_orient_matrix_UB_32      -0.0412813000
_diffrn_orient_matrix_UB_33      -0.0484066000
_diffrn_radiation_monochromator  'SHINE graphite Monochromator'
_diffrn_radiation_probe          X-ray
_diffrn_radiation_type           'Mo K\a'
_diffrn_radiation_wavelength     0.71073
_diffrn_source                   'Sealed Tube'
_diffrn_source_type              'Sealed tube'
_reflns_Friedel_coverage         0.000
_reflns_Friedel_fraction_full    .
_reflns_Friedel_fraction_max     .
_reflns_number_gt                3313
_reflns_number_total             6604
_reflns_special_details          
;
 Reflections were merged by SHELXL according to the crystal
 class for the calculation of statistics and refinement.
 
 _reflns_Friedel_fraction is defined as the number of unique
 Friedel pairs measured divided by the number that would be
 possible theoretically, ignoring centric projections and
 systematic absences.
;
_reflns_threshold_expression     'I > 2\s(I)'
_computing_cell_refinement       'CrysAlisPro 1.171.43.126a (Rigaku OD, 2024)'
_computing_data_collection       
'CrystalClear-SM Expert 2.1 b45 (Rigaku OD, 2015)'
_computing_data_reduction        'CrysAlisPro 1.171.43.126a (Rigaku OD, 2024)'
_computing_molecular_graphics    'Olex2 1.5 (Dolomanov et al., 2009)'
_computing_publication_material  'Olex2 1.5 (Dolomanov et al., 2009)'
_computing_structure_refinement  'SHELXL 2025/1 (Sheldrick, 2015)'
_computing_structure_solution    'SHELXT 2018/2 (Sheldrick, 2018)'
_refine_diff_density_max         0.589
_refine_diff_density_min         -0.460
_refine_diff_density_rms         0.073
_refine_ls_extinction_coef       .
_refine_ls_extinction_method     none
_refine_ls_goodness_of_fit_ref   1.004
_refine_ls_hydrogen_treatment    constr
_refine_ls_matrix_type           full
_refine_ls_number_parameters     801
_refine_ls_number_reflns         6604
_refine_ls_number_restraints     441
_refine_ls_R_factor_all          0.1699
_refine_ls_R_factor_gt           0.0754
_refine_ls_restrained_S_all      1.007
_refine_ls_shift/su_max          0.000
_refine_ls_shift/su_mean         0.000
_refine_ls_structure_factor_coef Fsqd
_refine_ls_weighting_details     
'w=1/[\s^2^(Fo^2^)+(0.0151P)^2^] where P=(Fo^2^+2Fc^2^)/3'
_refine_ls_weighting_scheme      calc
_refine_ls_wR_factor_gt          0.1168
_refine_ls_wR_factor_ref         0.1541
_refine_special_details          
;
Crystals diffracted weakly, especially at high angles, and the data was
 truncated during refinement at a d-spacing of 0.95 \%A.

The glycol chain was disorderd across multiple orientations, it has been
 modelled using two main orientations. The hexfluorophosphate anion showed
 rotational disorder, and four fluorides were modelled across two locations. 
 Both of these areas of disorder have been modelled with the minor component of
 the disorder isotropically refined, and with geometric and thermal restraints
 applied.
;
_olex2_refinement_description    
;
1. Fixed Uiso
 At 1.2 times of:
  All C(H) groups, All C(H,H) groups, All C(H,H,H,H) groups
 At 1.5 times of:
  All C(H,H,H) groups
2. Restrained distances
 C28-C27 = C30-C29 = C31-C32 = C34-C33 = C35-C36
 1.55 with sigma of 0.01
 O1-C27 = O2-C28 = O2-C29 = O3-C30 = O3-C31 = O4-C32 = O4-C33 = O5-C34 = O5-
 C35 = O6-C36
 1.45 with sigma of 0.01
 O1-C28 = O2-C30 = O3-C32 = O4-C34 = O5-C36 = O6-C35 = O5-C33 = O4-C31 = O3-
 C29 = O2-C27
 2.45 with sigma of 0.02
 C28-C29 = C30-C31 = C32-C33 = C34-C35
 2.29 with sigma of 0.02
 C28A-C27A = C30A-C29A = C31A-C32A = C33A-C34
 1.55 with sigma of 0.01
 O1-C27A = O2A-C28A = O2A-C29A = O3A-C30A = O3A-C31A = C32A-O4A = O4A-C33A
 1.45 with sigma of 0.01
 O1-C28A = O2A-C30A = O2A-C27A = O3A-C32A = O3A-C29A = C31A-O4A = O4A-C34
 2.45 with sigma of 0.001
 C28A-C29A = C30A-C31A = C32A-C33A
 2.29 with sigma of 0.001
 P1-F6A = P1-F6 = P1-F3A = P1-F3 = P1-F4A = P1-F4 = P1-F5A = P1-F5
 1.55 with sigma of 0.01
 F3A-F2
 2.19 with sigma of 0.01
3. Restrained planarity
 F4A, P1, F6A, F2, F1
 with sigma of 0.01
 F3A, P1, F6A, F4A, F5A
 with sigma of 0.01
4. Uiso/Uaniso restraints and constraints
C27A \\sim C27 \\sim C28 \\sim C28A \\sim O2 \\sim O2A \\sim C29 \\sim C29A
\\sim C30 \\sim C30A \\sim O3 \\sim O3A \\sim C31 \\sim C32 \\sim C31A \\sim
C32A \\sim O4 \\sim O4A \\sim C33 \\sim C33A: within 2A with sigma of 0.04 and
sigma for terminal atoms of 0.08 within 2A
F6A \\sim F6 \\sim F3A \\sim F3 \\sim F4A \\sim F4 \\sim F5A \\sim F5: within
2A with sigma of 0.04 and sigma for terminal atoms of 0.08 within 2A
Uanis(C33) \\sim Ueq, Uanis(C39) \\sim Ueq: with sigma of 0.005 and sigma for
terminal atoms of 0.2
5. Rigid body (RIGU) restrains
 O6, C36, C35, O5, C34, C33, O4, C32, C31, O3, C30, C29, O2, C28, C27, O1
 with sigma for 1-2 distances of 0.004 and sigma for 1-3 distances of 0.004
6. Others
 Sof(H34C)=Sof(H34D)=Sof(O4A)=Sof(C32A)=Sof(H32C)=Sof(H32D)=Sof(O3A)=Sof(C33A)=
 Sof(H33C)=Sof(H33D)=Sof(C27A)=Sof(H27C)=Sof(H27D)=Sof(C29A)=Sof(H29C)=
 Sof(H29D)=Sof(O2A)=Sof(C30A)=Sof(H30C)=Sof(H30D)=Sof(C28A)=Sof(H28C)=Sof(H28D)=
 Sof(C31A)=Sof(H31C)=Sof(H31D)=1-FVAR(1)
 Sof(C29)=Sof(H29A)=Sof(H29B)=Sof(O4)=Sof(C33)=Sof(H33A)=Sof(H33B)=Sof(C30)=
 Sof(H30A)=Sof(H30B)=Sof(C32)=Sof(H32A)=Sof(H32B)=Sof(O2)=Sof(O3)=Sof(H34A)=
 Sof(H34B)=Sof(C31)=Sof(H31A)=Sof(H31B)=Sof(C27)=Sof(H27A)=Sof(H27B)=Sof(C28)=
 Sof(H28A)=Sof(H28B)=FVAR(1)
 Sof(F4A)=Sof(F3A)=Sof(F5A)=Sof(F6A)=1-FVAR(2)
 Sof(F3)=Sof(F4)=Sof(F5)=Sof(F6)=FVAR(2)
7.a Secondary CH2 refined with riding coordinates:
 C36(H36A,H36B), C35(H35A,H35B), C29(H29A,H29B), C33(H33A,H33B), C30(H30A,
 H30B), C32(H32A,H32B), C34(H34A,H34B), C34(H34C,H34D), C31(H31A,H31B),
 C27(H27A,H27B), C28(H28A,H28B), C32A(H32C,H32D), C33A(H33C,H33D), C27A(H27C,
 H27D), C29A(H29C,H29D), C30A(H30C,H30D), C28A(H28C,H28D), C31A(H31C,H31D)
7.b Aromatic/amide H refined with riding coordinates:
 C24(H24), C25(H25), C21(H21), C58(H58), C61(H61), C60(H60), C57(H57),
 C14(H14), C8(H8), C3(H3), C54(H54), C9(H9), C45(H45), C2(H2), C5(H5), C18(H18),
  C6(H6), C50(H50), C38(H38), C42(H42), C53(H53), C39(H39), C41(H41), C44(H44),
 C51(H51), C17(H17)
7.c Idealised Me refined as rotating group:
 C26(H26A,H26B,H26C), C19(H19A,H19B,H19C), C62(H62A,H62B,H62C), C55(H55A,H55B,
 H55C)
;
_atom_sites_solution_hydrogens   geom
_atom_sites_solution_primary     dual
_atom_sites_solution_secondary   ?
loop_
_atom_site_label
_atom_site_type_symbol
_atom_site_fract_x
_atom_site_fract_y
_atom_site_fract_z
_atom_site_U_iso_or_equiv
_atom_site_adp_type
_atom_site_occupancy
_atom_site_site_symmetry_order
_atom_site_calc_flag
_atom_site_refinement_flags_posn
_atom_site_refinement_flags_adp
_atom_site_refinement_flags_occupancy
_atom_site_disorder_assembly
_atom_site_disorder_group
Cu1 Cu 0.50026(8) 0.52349(8) 0.26757(8) 0.0374(3) Uani 1 1 d . . . . .
P1 P 0.83055(19) 1.07158(18) 0.8493(2) 0.0471(7) Uani 1 1 d D . . . .
F2 F 0.8155(4) 0.9519(3) 0.7761(4) 0.0601(15) Uani 1 1 d D . . . .
N2 N 0.4564(5) 0.3937(5) 0.2704(5) 0.0326(18) Uani 1 1 d . . . . .
N4 N 0.5190(5) 0.6742(5) 0.3620(5) 0.0324(17) Uani 1 1 d . . . . .
O6 O 0.9015(4) 0.6356(4) 0.6591(5) 0.0586(19) Uani 1 1 d D . . . .
N1 N 0.3667(5) 0.4546(5) 0.1232(5) 0.0371(19) Uani 1 1 d . . . . .
F1 F 0.8444(5) 1.1908(4) 0.9222(4) 0.0847(19) Uani 1 1 d . . . . .
F4A F 0.854(4) 1.054(3) 0.947(2) 0.05(2) Uiso 0.070(10) 1 d D U P A 2
O8 O 0.0293(4) 0.5217(5) 0.1403(5) 0.0606(19) Uani 1 1 d . . . . .
F3A F 0.9466(15) 1.0904(17) 0.885(7) 0.06(2) Uiso 0.070(10) 1 d D U P A 2
N3 N 0.6536(5) 0.5686(6) 0.3129(5) 0.0401(19) Uani 1 1 d . . . . .
O5 O 1.0665(4) 0.8326(5) 0.7498(6) 0.077(2) Uani 1 1 d D . . . .
F5A F 0.715(2) 1.0514(19) 0.819(7) 0.08(2) Uiso 0.070(10) 1 d D U P A 2
C20 C 0.6106(6) 0.4333(6) 0.4334(6) 0.027(2) Uani 1 1 d . . . . .
F6A F 0.807(4) 1.089(3) 0.751(2) 0.017(17) Uiso 0.070(10) 1 d D U P A 2
C11 C 0.3643(6) 0.3323(6) 0.1841(7) 0.033(2) Uani 1 1 d . . . . .
C24 C 0.7152(6) 0.6059(6) 0.5743(6) 0.033(2) Uani 1 1 d . . . . .
H24 H 0.719314 0.675709 0.618230 0.040 Uiso 1 1 calc R U . . .
C12 C 0.3131(6) 0.3666(6) 0.1074(7) 0.035(2) Uani 1 1 d . . . . .
O1 O 0.5659(6) 0.8794(5) 0.2110(6) 0.093(3) Uani 1 1 d D . . . .
C22 C 0.7984(6) 0.4701(7) 0.5274(7) 0.040(2) Uani 1 1 d . . . . .
C47 C 0.6195(7) 0.7286(7) 0.4105(7) 0.038(2) Uani 1 1 d . . . . .
C25 C 0.6200(6) 0.5356(6) 0.4960(6) 0.032(2) Uani 1 1 d . . . . .
H25 H 0.559410 0.559079 0.485433 0.038 Uiso 1 1 calc R U . . .
C56 C 0.3418(6) 0.6726(6) 0.3238(6) 0.035(2) Uani 1 1 d . . . . .
C21 C 0.7007(6) 0.4015(6) 0.4511(7) 0.039(2) Uani 1 1 d . . . . .
H21 H 0.695859 0.330639 0.410118 0.046 Uiso 1 1 calc R U . . .
C13 C 0.3791(7) 0.5908(7) 0.0814(6) 0.041(2) Uani 1 1 d . . . . .
C48 C 0.6890(6) 0.6717(7) 0.3838(7) 0.041(2) Uani 1 1 d . . . . .
C46 C 0.4534(7) 0.7273(6) 0.3818(7) 0.040(2) Uani 1 1 d . . . . .
C1 C 0.3200(6) 0.4937(7) 0.0581(7) 0.038(2) Uani 1 1 d . . . . .
C58 C 0.2056(7) 0.5217(7) 0.2483(7) 0.047(3) Uani 1 1 d . . . . .
H58 H 0.184743 0.455664 0.239509 0.057 Uiso 1 1 calc R U . . .
C61 C 0.2666(7) 0.7157(6) 0.2767(7) 0.041(2) Uani 1 1 d . . . . .
H61 H 0.286598 0.782296 0.286284 0.049 Uiso 1 1 calc R U . . .
C60 C 0.1651(7) 0.6632(7) 0.2174(7) 0.046(3) Uani 1 1 d . . . . .
H60 H 0.115206 0.693786 0.186049 0.055 Uiso 1 1 calc R U . . .
C23 C 0.8036(6) 0.5734(7) 0.5878(7) 0.041(2) Uani 1 1 d . . . . .
C7 C 0.3180(6) 0.2379(6) 0.1692(7) 0.042(2) Uani 1 1 d . . . . .
C57 C 0.3086(7) 0.5751(7) 0.3076(6) 0.041(2) Uani 1 1 d . . . . .
H57 H 0.358325 0.544045 0.338245 0.049 Uiso 1 1 calc R U . . .
C14 C 0.4834(7) 0.6081(7) 0.1102(6) 0.044(3) Uani 1 1 d . . . . .
H14 H 0.513552 0.551724 0.102665 0.053 Uiso 1 1 calc R U . . .
C8 C 0.3731(7) 0.2060(7) 0.2440(7) 0.047(3) Uani 1 1 d . . . . .
H8 H 0.345021 0.142484 0.235916 0.057 Uiso 1 1 calc R U . . .
C59 C 0.1335(7) 0.5665(7) 0.2019(7) 0.046(3) Uani 1 1 d . . . . .
C10 C 0.5088(6) 0.3618(6) 0.3409(7) 0.034(2) Uani 1 1 d . . . . .
O7 O 0.5749(6) 0.0834(6) 0.0185(7) 0.108(3) Uani 1 1 d . . . . .
C3 C 0.1652(7) 0.3567(8) -0.0429(7) 0.056(3) Uani 1 1 d . . . . .
H3 H 0.096666 0.323934 -0.100898 0.067 Uiso 1 1 calc R U . . .
C54 C 0.5793(7) 0.3526(8) 0.1349(7) 0.048(3) Uani 1 1 d . . . . .
H54 H 0.532235 0.392895 0.122049 0.057 Uiso 1 1 calc R U . . .
C15 C 0.5447(8) 0.7032(8) 0.1491(7) 0.051(3) Uani 1 1 d . . . . .
C9 C 0.4679(7) 0.2669(6) 0.3290(7) 0.041(2) Uani 1 1 d . . . . .
H9 H 0.506330 0.245446 0.379939 0.049 Uiso 1 1 calc R U . . .
C45 C 0.4847(8) 0.8349(7) 0.4541(7) 0.054(3) Uani 1 1 d . . . . .
H45 H 0.436180 0.870358 0.468238 0.065 Uiso 1 1 calc R U . . .
C36 C 0.9118(6) 0.7407(5) 0.7330(7) 0.054(3) Uani 1 1 d D . . . .
H36A H 0.881600 0.742006 0.779726 0.065 Uiso 1 1 calc R U . . .
H36B H 0.875634 0.775795 0.692075 0.065 Uiso 1 1 calc R U . . .
C2 C 0.2172(7) 0.4459(7) -0.0248(7) 0.060(3) Uani 1 1 d . . . . .
H2 H 0.183885 0.476231 -0.068422 0.072 Uiso 1 1 calc R U . . .
C5 C 0.1655(7) 0.2189(7) 0.0123(8) 0.060(3) Uani 1 1 d . . . . .
H5 H 0.097546 0.181161 -0.045063 0.072 Uiso 1 1 calc R U . . .
C37 C 0.7197(7) 0.5133(8) 0.2908(7) 0.047(3) Uani 1 1 d . . . . .
C18 C 0.3347(8) 0.6732(7) 0.0903(7) 0.054(3) Uani 1 1 d . . . . .
H18 H 0.262871 0.662013 0.066917 0.064 Uiso 1 1 calc R U . . .
C49 C 0.6803(8) 0.4009(8) 0.2185(9) 0.053(3) Uani 1 1 d . . . . .
C43 C 0.6558(8) 0.8351(7) 0.4801(8) 0.050(3) Uani 1 1 d . . . . .
C4 C 0.2114(6) 0.3122(7) 0.0228(7) 0.045(3) Uani 1 1 d . . . . .
C40 C 0.7956(7) 0.7254(8) 0.4347(7) 0.051(3) Uani 1 1 d . . . . .
C6 C 0.2145(7) 0.1825(7) 0.0800(8) 0.054(3) Uani 1 1 d . . . . .
H6 H 0.181070 0.119875 0.069481 0.065 Uiso 1 1 calc R U . . .
C50 C 0.7472(8) 0.3390(9) 0.2349(9) 0.065(3) Uani 1 1 d . . . . .
H50 H 0.816190 0.370648 0.292165 0.078 Uiso 1 1 calc R U . . .
C38 C 0.8264(7) 0.5661(8) 0.3396(8) 0.061(3) Uani 1 1 d . . . . .
H38 H 0.872567 0.528514 0.322559 0.073 Uiso 1 1 calc R U . . .
C42 C 0.7629(9) 0.8873(8) 0.5269(8) 0.069(4) Uani 1 1 d . . . . .
H42 H 0.787134 0.959868 0.573263 0.083 Uiso 1 1 calc R U . . .
C26 C 0.8955(6) 0.4346(7) 0.5431(7) 0.067(3) Uani 1 1 d . . . . .
H26A H 0.877996 0.363230 0.486354 0.101 Uiso 1 1 calc R U . . .
H26B H 0.929049 0.438429 0.614506 0.101 Uiso 1 1 calc R U . . .
H26C H 0.942373 0.479137 0.538836 0.101 Uiso 1 1 calc R U . . .
C53 C 0.5473(8) 0.2477(8) 0.0712(8) 0.060(3) Uani 1 1 d . . . . .
H53 H 0.477808 0.215854 0.015306 0.072 Uiso 1 1 calc R U . . .
C16 C 0.4986(10) 0.7854(7) 0.1646(8) 0.061(3) Uani 1 1 d . . . . .
C52 C 0.6151(10) 0.1872(9) 0.0873(11) 0.072(3) Uani 1 1 d . . . . .
C39 C 0.8610(8) 0.6681(9) 0.4091(9) 0.073(3) Uani 1 1 d . U . . .
H39 H 0.931804 0.701452 0.441337 0.087 Uiso 1 1 calc R U . . .
C41 C 0.8268(8) 0.8331(9) 0.5047(9) 0.073(4) Uani 1 1 d . . . . .
H41 H 0.897028 0.868448 0.537405 0.088 Uiso 1 1 calc R U . . .
C35 C 1.0287(6) 0.7952(7) 0.8029(7) 0.078(3) Uani 1 1 d D . . . .
H35A H 1.041639 0.853691 0.872909 0.094 Uiso 1 1 calc R U . . .
H35B H 1.066827 0.746055 0.818778 0.094 Uiso 1 1 calc R U . . .
C44 C 0.5860(9) 0.8871(7) 0.5034(7) 0.063(3) Uani 1 1 d . . . . .
H44 H 0.608446 0.958841 0.553620 0.075 Uiso 1 1 calc R U . . .
C19 C 0.6562(7) 0.7189(7) 0.1759(7) 0.066(3) Uani 1 1 d . . . . .
H19A H 0.698875 0.775527 0.250134 0.099 Uiso 1 1 calc R U . . .
H19B H 0.665615 0.735919 0.125014 0.099 Uiso 1 1 calc R U . . .
H19C H 0.676903 0.655462 0.169898 0.099 Uiso 1 1 calc R U . . .
C29 C 0.7240(10) 1.0596(11) 0.4045(12) 0.077(6) Uani 0.647(7) 1 d D U P B 1
H29A H 0.745067 1.031928 0.347348 0.093 Uiso 0.647(7) 1 calc R U P B 1
H29B H 0.701845 1.002213 0.414153 0.093 Uiso 0.647(7) 1 calc R U P B 1
C51 C 0.7162(9) 0.2342(9) 0.1709(11) 0.077(4) Uani 1 1 d . . . . .
H51 H 0.763219 0.193742 0.183356 0.092 Uiso 1 1 calc R U . . .
O4 O 1.0302(7) 1.0499(8) 0.7027(8) 0.076(3) Uani 0.647(7) 1 d D U P B 1
C62 C -0.0054(7) 0.4167(7) 0.1106(9) 0.087(4) Uani 1 1 d . . . . .
H62A H -0.079703 0.391393 0.060322 0.131 Uiso 1 1 calc R U . . .
H62B H 0.008430 0.411663 0.175759 0.131 Uiso 1 1 calc R U . . .
H62C H 0.031086 0.374900 0.075236 0.131 Uiso 1 1 calc R U . . .
C17 C 0.3937(10) 0.7705(9) 0.1325(9) 0.075(4) Uani 1 1 d . . . . .
H17 H 0.363197 0.826675 0.139527 0.090 Uiso 1 1 calc R U . . .
C33 C 1.0805(11) 0.9717(10) 0.7091(14) 0.062(4) Uani 0.647(7) 1 d D U P B 1
H33A H 1.156185 0.999346 0.745293 0.074 Uiso 0.647(7) 1 calc R U P B 1
H33B H 1.057701 0.913404 0.635570 0.074 Uiso 0.647(7) 1 calc R U P B 1
C30 C 0.8141(9) 1.1448(11) 0.5122(12) 0.076(5) Uani 0.647(7) 1 d D U P B 1
H30A H 0.835154 1.202727 0.502641 0.091 Uiso 0.647(7) 1 calc R U P B 1
H30B H 0.793104 1.171688 0.569412 0.091 Uiso 0.647(7) 1 calc R U P B 1
C32 C 1.0638(9) 1.1132(11) 0.6713(13) 0.074(4) Uani 0.647(7) 1 d D U P B 1
H32A H 1.074779 1.070447 0.608951 0.089 Uiso 0.647(7) 1 calc R U P B 1
H32B H 1.130845 1.162124 0.731878 0.089 Uiso 0.647(7) 1 calc R U P B 1
O2 O 0.6437(9) 1.1060(10) 0.3759(10) 0.134(6) Uani 0.647(7) 1 d D U P B 1
O3 O 0.8962(9) 1.1001(10) 0.5413(10) 0.127(5) Uani 0.647(7) 1 d D U P B 1
C34 C 1.0500(8) 0.9351(6) 0.7772(7) 0.086(3) Uani 1 1 d D . . . .
H34A H 1.093473 0.983106 0.855823 0.103 Uiso 0.647(7) 1 calc R U P B 1
H34B H 0.976813 0.932540 0.758251 0.103 Uiso 0.647(7) 1 calc R U P B 1
H34C H 1.064037 0.972246 0.853576 0.103 Uiso 0.353(7) 1 calc R U P B 2
H34D H 0.977739 0.930015 0.729646 0.103 Uiso 0.353(7) 1 calc R U P B 2
C55 C 0.6441(9) 0.0184(8) 0.0264(11) 0.121(5) Uani 1 1 d . . . . .
H55A H 0.606547 -0.053155 -0.029989 0.181 Uiso 1 1 calc R U . . .
H55B H 0.672399 0.022993 0.098041 0.181 Uiso 1 1 calc R U . . .
H55C H 0.700410 0.041193 0.016372 0.181 Uiso 1 1 calc R U . . .
C31 C 0.9855(10) 1.1755(9) 0.6385(12) 0.092(5) Uani 0.647(7) 1 d D U P B 1
H31A H 0.967465 1.213101 0.696757 0.110 Uiso 0.647(7) 1 calc R U P B 1
H31B H 1.015074 1.225890 0.624880 0.110 Uiso 0.647(7) 1 calc R U P B 1
C27 C 0.5086(10) 0.9596(8) 0.2190(14) 0.084(5) Uani 0.647(7) 1 d D U P B 1
H27A H 0.481757 0.968946 0.270296 0.100 Uiso 0.647(7) 1 calc R U P B 1
H27B H 0.449839 0.939967 0.147080 0.100 Uiso 0.647(7) 1 calc R U P B 1
C28 C 0.5859(12) 1.0586(9) 0.2601(11) 0.113(6) Uani 0.647(7) 1 d D U P B 1
H28A H 0.632723 1.042428 0.228112 0.136 Uiso 0.647(7) 1 calc R U P B 1
H28B H 0.549080 1.106063 0.238789 0.136 Uiso 0.647(7) 1 calc R U P B 1
O4A O 1.0734(13) 0.9799(10) 0.6514(9) 0.093(7) Uiso 0.353(7) 1 d D U P B 2
C32A C 1.1230(10) 1.0767(12) 0.6671(14) 0.094(9) Uiso 0.353(7) 1 d D U P B 2
H32C H 1.133105 1.064005 0.604053 0.112 Uiso 0.353(7) 1 calc R U P B 2
H32D H 1.191269 1.107830 0.733065 0.112 Uiso 0.353(7) 1 calc R U P B 2
O3A O 0.9536(11) 1.1045(13) 0.5806(14) 0.107(8) Uiso 0.353(7) 1 d D U P B 2
C33A C 1.1230(12) 0.9917(17) 0.7607(12) 0.093(10) Uiso 0.353(7) 1 d D U P B 2
H33C H 1.146180 1.065843 0.814990 0.112 Uiso 0.353(7) 1 calc R U P B 2
H33D H 1.184512 0.964285 0.771851 0.112 Uiso 0.353(7) 1 calc R U P B 2
C27A C 0.5542(10) 0.9766(11) 0.2803(14) 0.078(9) Uiso 0.353(7) 1 d D U P B 2
H27C H 0.541958 0.970294 0.335959 0.094 Uiso 0.353(7) 1 calc R U P B 2
H27D H 0.494269 0.993746 0.236262 0.094 Uiso 0.353(7) 1 calc R U P B 2
C29A C 0.8083(11) 1.1615(13) 0.4881(17) 0.094(10) Uiso 0.353(7) 1 d D U P B 2
H29C H 0.783493 1.224548 0.499792 0.113 Uiso 0.353(7) 1 calc R U P B 2
H29D H 0.837445 1.150024 0.438315 0.113 Uiso 0.353(7) 1 calc R U P B 2
O2A O 0.7234(11) 1.0740(15) 0.4405(13) 0.062(7) Uiso 0.353(7) 1 d D U P B 2
C30A C 0.8928(10) 1.1760(15) 0.5983(13) 0.095(9) Uiso 0.353(7) 1 d D U P B 2
H30C H 0.937691 1.247403 0.642855 0.114 Uiso 0.353(7) 1 calc R U P B 2
H30D H 0.859983 1.164945 0.638419 0.114 Uiso 0.353(7) 1 calc R U P B 2
C28A C 0.6535(15) 1.0630(7) 0.3362(12) 0.066(8) Uiso 0.353(7) 1 d D U P B 2
H28C H 0.687232 1.045816 0.289880 0.079 Uiso 0.353(7) 1 calc R U P B 2
H28D H 0.635642 1.128977 0.345783 0.079 Uiso 0.353(7) 1 calc R U P B 2
C31A C 1.0518(12) 1.1513(10) 0.6795(16) 0.090(9) Uiso 0.353(7) 1 d D U P B 2
H31C H 1.041209 1.163426 0.742185 0.108 Uiso 0.353(7) 1 calc R U P B 2
H31D H 1.084467 1.218574 0.692372 0.108 Uiso 0.353(7) 1 calc R U P B 2
F3 F 0.9391(4) 1.0788(5) 0.9378(5) 0.093(3) Uani 0.930(10) 1 d D U P A 1
F4 F 0.7796(6) 1.0469(4) 0.9105(5) 0.071(2) Uani 0.930(10) 1 d D U P A 1
F5 F 0.7245(5) 1.0657(5) 0.7612(5) 0.106(3) Uani 0.930(10) 1 d D U P A 1
F6 F 0.8902(7) 1.0983(5) 0.7946(7) 0.099(3) Uani 0.930(10) 1 d D U P A 1

loop_
_atom_site_aniso_label
_atom_site_aniso_U_11
_atom_site_aniso_U_22
_atom_site_aniso_U_33
_atom_site_aniso_U_23
_atom_site_aniso_U_13
_atom_site_aniso_U_12
Cu1 0.0307(7) 0.0332(7) 0.0409(7) 0.0162(6) 0.0130(6) 0.0060(5)
P1 0.0516(18) 0.0331(16) 0.0542(18) 0.0142(14) 0.0305(16) 0.0096(13)
F2 0.072(4) 0.027(3) 0.074(4) 0.011(3) 0.043(3) 0.013(3)
N2 0.026(5) 0.028(4) 0.043(5) 0.016(4) 0.017(4) 0.007(4)
N4 0.030(5) 0.029(4) 0.032(4) 0.015(4) 0.009(4) 0.003(4)
O6 0.032(4) 0.044(4) 0.056(4) 0.011(3) 0.000(3) 0.000(3)
N1 0.034(5) 0.040(5) 0.027(4) 0.010(4) 0.011(4) 0.017(4)
F1 0.126(5) 0.030(3) 0.081(4) 0.011(3) 0.052(4) 0.017(3)
O8 0.033(4) 0.056(5) 0.077(5) 0.028(4) 0.017(4) 0.016(4)
N3 0.026(4) 0.059(6) 0.037(5) 0.032(5) 0.008(4) 0.003(4)
O5 0.041(4) 0.051(4) 0.104(6) 0.008(4) 0.036(4) 0.002(4)
C20 0.021(5) 0.024(5) 0.034(5) 0.017(5) 0.009(4) 0.002(4)
C11 0.015(5) 0.017(5) 0.042(6) 0.000(5) 0.007(5) -0.003(4)
C24 0.029(5) 0.021(5) 0.037(6) 0.008(4) 0.012(5) -0.002(4)
C12 0.032(6) 0.020(5) 0.039(6) 0.003(5) 0.016(5) 0.011(5)
O1 0.147(8) 0.054(5) 0.129(7) 0.045(5) 0.108(6) 0.041(5)
C22 0.012(5) 0.053(7) 0.041(6) 0.022(5) 0.002(4) 0.009(5)
C47 0.044(6) 0.032(6) 0.031(6) 0.018(5) 0.009(5) 0.003(5)
C25 0.023(5) 0.033(6) 0.045(6) 0.024(5) 0.016(5) 0.007(4)
C56 0.043(6) 0.032(6) 0.028(5) 0.012(5) 0.018(5) 0.013(5)
C21 0.044(6) 0.033(6) 0.051(6) 0.026(5) 0.027(5) 0.020(5)
C13 0.059(7) 0.044(6) 0.029(6) 0.019(5) 0.027(5) 0.031(6)
C48 0.025(6) 0.049(7) 0.031(6) 0.021(5) -0.002(5) -0.009(5)
C46 0.053(7) 0.027(6) 0.032(6) 0.016(5) 0.012(5) 0.008(5)
C1 0.029(6) 0.040(6) 0.025(6) 0.004(5) 0.008(5) 0.010(5)
C58 0.064(7) 0.042(6) 0.062(7) 0.034(6) 0.041(6) 0.032(6)
C61 0.050(7) 0.029(5) 0.058(7) 0.025(5) 0.032(6) 0.024(5)
C60 0.044(7) 0.050(7) 0.050(7) 0.029(5) 0.022(6) 0.027(5)
C23 0.028(6) 0.034(6) 0.043(6) 0.017(5) 0.006(5) 0.010(5)
C7 0.027(6) 0.022(5) 0.053(7) 0.002(5) 0.016(5) 0.000(5)
C57 0.041(6) 0.047(7) 0.035(6) 0.018(5) 0.020(5) 0.019(5)
C14 0.051(7) 0.056(7) 0.035(6) 0.023(5) 0.026(5) 0.026(6)
C8 0.046(7) 0.034(6) 0.054(7) 0.017(6) 0.023(6) 0.002(5)
C59 0.046(7) 0.036(6) 0.056(7) 0.018(5) 0.030(6) 0.010(5)
C10 0.025(5) 0.031(6) 0.040(6) 0.012(5) 0.016(5) 0.006(4)
O7 0.108(7) 0.056(6) 0.199(10) 0.055(6) 0.112(7) 0.046(5)
C3 0.034(6) 0.065(8) 0.029(6) 0.004(6) 0.001(5) 0.019(6)
C54 0.050(7) 0.062(8) 0.052(7) 0.034(6) 0.035(6) 0.029(6)
C15 0.066(8) 0.056(7) 0.046(7) 0.032(6) 0.033(6) 0.015(6)
C9 0.044(6) 0.039(6) 0.054(7) 0.031(5) 0.026(6) 0.017(5)
C45 0.076(8) 0.037(7) 0.050(7) 0.018(6) 0.032(6) 0.032(6)
C36 0.049(6) 0.041(5) 0.053(6) 0.014(5) 0.017(5) 0.001(5)
C2 0.054(7) 0.042(7) 0.051(7) 0.014(6) 0.006(6) 0.021(6)
C5 0.035(7) 0.042(7) 0.055(7) -0.003(6) 0.009(6) -0.001(5)
C37 0.032(6) 0.083(8) 0.047(7) 0.047(6) 0.020(5) 0.021(6)
C18 0.073(8) 0.053(7) 0.065(7) 0.042(6) 0.044(6) 0.033(6)
C49 0.053(7) 0.063(8) 0.072(8) 0.039(7) 0.046(7) 0.036(6)
C43 0.056(7) 0.038(7) 0.050(7) 0.026(6) 0.017(6) -0.005(6)
C4 0.026(6) 0.036(6) 0.032(6) -0.003(5) 0.002(5) 0.004(5)
C40 0.053(7) 0.048(7) 0.043(6) 0.025(6) 0.013(6) -0.002(6)
C6 0.039(7) 0.035(6) 0.072(8) 0.016(6) 0.022(6) 0.003(5)
C50 0.050(7) 0.084(9) 0.091(9) 0.054(8) 0.045(7) 0.041(7)
C38 0.023(6) 0.100(9) 0.064(8) 0.048(7) 0.017(5) 0.018(6)
C42 0.072(9) 0.037(7) 0.051(7) 0.025(6) -0.010(7) -0.027(6)
C26 0.033(6) 0.058(7) 0.071(8) 0.016(6) 0.007(6) 0.016(5)
C53 0.066(7) 0.064(8) 0.066(8) 0.029(7) 0.047(6) 0.034(7)
C16 0.113(10) 0.026(6) 0.058(7) 0.015(6) 0.057(8) 0.023(7)
C52 0.088(10) 0.069(9) 0.117(11) 0.062(9) 0.078(9) 0.051(8)
C39 0.059(5) 0.078(5) 0.080(5) 0.037(4) 0.035(4) 0.003(4)
C41 0.053(8) 0.075(10) 0.060(8) 0.041(8) -0.006(7) -0.013(7)
C35 0.058(7) 0.059(7) 0.054(7) 0.025(6) -0.021(5) -0.018(6)
C44 0.083(9) 0.029(6) 0.035(7) 0.005(5) 0.008(7) -0.004(6)
C19 0.075(8) 0.074(8) 0.052(7) 0.035(6) 0.029(6) 0.015(6)
C29 0.125(10) 0.062(10) 0.067(10) 0.025(8) 0.069(7) 0.049(8)
C51 0.063(9) 0.085(10) 0.140(12) 0.073(9) 0.075(9) 0.058(8)
O4 0.052(7) 0.085(8) 0.082(7) 0.039(6) 0.025(6) 0.013(5)
C62 0.042(7) 0.062(8) 0.113(10) 0.021(7) 0.023(7) 0.009(6)
C17 0.110(10) 0.085(10) 0.108(10) 0.069(8) 0.092(9) 0.069(8)
C33 0.040(6) 0.068(5) 0.069(6) 0.021(4) 0.030(4) 0.013(4)
C30 0.109(10) 0.056(10) 0.088(10) 0.029(7) 0.073(7) 0.021(7)
C32 0.048(8) 0.058(9) 0.104(10) 0.019(7) 0.048(7) -0.001(7)
O2 0.126(10) 0.115(10) 0.106(9) 0.025(8) 0.037(8) 0.046(7)
O3 0.139(10) 0.114(10) 0.091(9) 0.039(8) 0.035(7) 0.047(8)
C34 0.079(8) 0.069(7) 0.084(9) 0.026(7) 0.030(7) 0.013(7)
C55 0.140(12) 0.084(10) 0.205(15) 0.079(10) 0.126(12) 0.080(9)
C31 0.091(10) 0.073(11) 0.118(11) 0.028(8) 0.074(8) 0.022(7)
C27 0.116(13) 0.051(9) 0.106(14) 0.031(9) 0.078(11) 0.028(7)
C28 0.125(13) 0.074(10) 0.110(10) 0.031(10) 0.044(10) 0.029(9)
F3 0.042(4) 0.118(6) 0.076(5) 0.023(5) 0.018(4) 0.018(4)
F4 0.089(6) 0.062(4) 0.084(5) 0.030(4) 0.067(5) 0.014(4)
F5 0.094(6) 0.101(5) 0.049(5) 0.007(4) -0.002(4) 0.068(5)
F6 0.136(8) 0.071(5) 0.124(7) 0.043(5) 0.098(6) 0.013(5)

_geom_special_details            
;
 All esds (except the esd in the dihedral angle between two l.s. planes)
 are estimated using the full covariance matrix.  The cell esds are taken
 into account individually in the estimation of esds in distances, angles
 and torsion angles; correlations between esds in cell parameters are only
 used when they are defined by crystal symmetry.  An approximate (isotropic)
 treatment of cell esds is used for estimating esds involving l.s. planes.
;
loop_
_geom_bond_atom_site_label_1
_geom_bond_atom_site_label_2
_geom_bond_distance
_geom_bond_site_symmetry_2
_geom_bond_publ_flag
Cu1 N2 2.030(6) . ?
Cu1 N4 2.013(6) . ?
Cu1 N1 2.042(6) . ?
Cu1 N3 2.058(7) . ?
P1 F2 1.593(5) . ?
P1 F1 1.590(5) . ?
P1 F4A 1.551(11) . ?
P1 F3A 1.540(11) . ?
P1 F5A 1.554(11) . ?
P1 F6A 1.557(11) . ?
P1 F3 1.581(6) . ?
P1 F4 1.571(5) . ?
P1 F5 1.561(5) . ?
P1 F6 1.589(5) . ?
N2 C11 1.351(9) . ?
N2 C10 1.336(9) . ?
N4 C47 1.373(9) . ?
N4 C46 1.327(10) . ?
O6 C23 1.365(9) . ?
O6 C36 1.444(7) . ?
N1 C12 1.370(10) . ?
N1 C1 1.334(10) . ?
O8 C59 1.372(10) . ?
O8 C62 1.425(10) . ?
N3 C48 1.361(10) . ?
N3 C37 1.360(10) . ?
O5 C35 1.429(7) . ?
O5 C34 1.456(7) . ?
C20 C25 1.373(10) . ?
C20 C21 1.389(10) . ?
C20 C10 1.494(10) . ?
C11 C12 1.428(11) . ?
C11 C7 1.414(10) . ?
C24 H24 0.9500 . ?
C24 C25 1.388(9) . ?
C24 C23 1.376(10) . ?
C12 C4 1.413(10) . ?
O1 C16 1.375(11) . ?
O1 C27 1.481(9) . ?
O1 C27A 1.457(10) . ?
C22 C21 1.400(10) . ?
C22 C23 1.393(10) . ?
C22 C26 1.508(10) . ?
C47 C48 1.437(11) . ?
C47 C43 1.397(11) . ?
C25 H25 0.9500 . ?
C56 C46 1.492(11) . ?
C56 C61 1.397(10) . ?
C56 C57 1.389(10) . ?
C21 H21 0.9500 . ?
C13 C1 1.470(11) . ?
C13 C14 1.393(11) . ?
C13 C18 1.392(10) . ?
C48 C40 1.440(11) . ?
C46 C45 1.417(11) . ?
C1 C2 1.407(11) . ?
C58 H58 0.9500 . ?
C58 C57 1.382(11) . ?
C58 C59 1.385(11) . ?
C61 H61 0.9500 . ?
C61 C60 1.362(10) . ?
C60 H60 0.9500 . ?
C60 C59 1.376(11) . ?
C7 C8 1.394(11) . ?
C7 C6 1.450(11) . ?
C57 H57 0.9500 . ?
C14 H14 0.9500 . ?
C14 C15 1.377(11) . ?
C8 H8 0.9500 . ?
C8 C9 1.366(10) . ?
C10 C9 1.413(10) . ?
O7 C52 1.367(12) . ?
O7 C55 1.437(10) . ?
C3 H3 0.9500 . ?
C3 C2 1.358(12) . ?
C3 C4 1.404(12) . ?
C54 H54 0.9500 . ?
C54 C49 1.391(11) . ?
C54 C53 1.366(11) . ?
C15 C16 1.402(12) . ?
C15 C19 1.504(11) . ?
C9 H9 0.9500 . ?
C45 H45 0.9500 . ?
C45 C44 1.370(12) . ?
C36 H36A 0.9900 . ?
C36 H36B 0.9900 . ?
C36 C35 1.550(7) . ?
C2 H2 0.9500 . ?
C5 H5 0.9500 . ?
C5 C4 1.428(12) . ?
C5 C6 1.341(12) . ?
C37 C49 1.473(12) . ?
C37 C38 1.441(11) . ?
C18 H18 0.9500 . ?
C18 C17 1.377(12) . ?
C49 C50 1.396(11) . ?
C43 C42 1.450(12) . ?
C43 C44 1.389(12) . ?
C40 C39 1.383(12) . ?
C40 C41 1.413(13) . ?
C6 H6 0.9500 . ?
C50 H50 0.9500 . ?
C50 C51 1.366(13) . ?
C38 H38 0.9500 . ?
C38 C39 1.344(12) . ?
C42 H42 0.9500 . ?
C42 C41 1.323(13) . ?
C26 H26A 0.9800 . ?
C26 H26B 0.9800 . ?
C26 H26C 0.9800 . ?
C53 H53 0.9500 . ?
C53 C52 1.389(12) . ?
C16 C17 1.393(13) . ?
C52 C51 1.391(14) . ?
C39 H39 0.9500 . ?
C41 H41 0.9500 . ?
C35 H35A 0.9900 . ?
C35 H35B 0.9900 . ?
C44 H44 0.9500 . ?
C19 H19A 0.9800 . ?
C19 H19B 0.9800 . ?
C19 H19C 0.9800 . ?
C29 H29A 0.9900 . ?
C29 H29B 0.9900 . ?
C29 C30 1.543(9) . ?
C29 O2 1.403(9) . ?
C51 H51 0.9500 . ?
O4 C33 1.420(9) . ?
O4 C32 1.383(9) . ?
C62 H62A 0.9800 . ?
C62 H62B 0.9800 . ?
C62 H62C 0.9800 . ?
C17 H17 0.9500 . ?
C33 H33A 0.9900 . ?
C33 H33B 0.9900 . ?
C33 C34 1.572(9) . ?
C30 H30A 0.9900 . ?
C30 H30B 0.9900 . ?
C30 O3 1.408(9) . ?
C32 H32A 0.9900 . ?
C32 H32B 0.9900 . ?
C32 C31 1.565(9) . ?
O2 C28 1.432(9) . ?
O3 C31 1.434(9) . ?
C34 H34A 0.9900 . ?
C34 H34B 0.9900 . ?
C34 H34C 0.9900 . ?
C34 H34D 0.9900 . ?
C34 C33A 1.508(10) . ?
C55 H55A 0.9800 . ?
C55 H55B 0.9800 . ?
C55 H55C 0.9800 . ?
C31 H31A 0.9900 . ?
C31 H31B 0.9900 . ?
C27 H27A 0.9900 . ?
C27 H27B 0.9900 . ?
C27 C28 1.528(9) . ?
C28 H28A 0.9900 . ?
C28 H28B 0.9900 . ?
O4A C32A 1.458(9) . ?
O4A C33A 1.463(10) . ?
C32A H32C 0.9900 . ?
C32A H32D 0.9900 . ?
C32A C31A 1.566(10) . ?
O3A C30A 1.429(10) . ?
O3A C31A 1.450(10) . ?
C33A H33C 0.9900 . ?
C33A H33D 0.9900 . ?
C27A H27C 0.9900 . ?
C27A H27D 0.9900 . ?
C27A C28A 1.548(10) . ?
C29A H29C 0.9900 . ?
C29A H29D 0.9900 . ?
C29A O2A 1.446(10) . ?
C29A C30A 1.554(10) . ?
O2A C28A 1.442(10) . ?
C30A H30C 0.9900 . ?
C30A H30D 0.9900 . ?
C28A H28C 0.9900 . ?
C28A H28D 0.9900 . ?
C31A H31C 0.9900 . ?
C31A H31D 0.9900 . ?

loop_
_geom_angle_atom_site_label_1
_geom_angle_atom_site_label_2
_geom_angle_atom_site_label_3
_geom_angle
_geom_angle_site_symmetry_1
_geom_angle_site_symmetry_3
_geom_angle_publ_flag
N2 Cu1 N1 81.8(3) . . ?
N2 Cu1 N3 115.8(3) . . ?
N4 Cu1 N2 133.2(3) . . ?
N4 Cu1 N1 114.4(3) . . ?
N4 Cu1 N3 84.5(3) . . ?
N1 Cu1 N3 134.8(3) . . ?
F1 P1 F2 179.4(3) . . ?
F4A P1 F2 89.8(16) . . ?
F4A P1 F1 90.1(16) . . ?
F4A P1 F5A 89(4) . . ?
F4A P1 F6A 180.0(3) . . ?
F3A P1 F2 89.2(7) . . ?
F3A P1 F1 91.3(7) . . ?
F3A P1 F4A 88(4) . . ?
F3A P1 F5A 177(5) . . ?
F3A P1 F6A 92(4) . . ?
F5A P1 F2 90.7(7) . . ?
F5A P1 F1 88.7(8) . . ?
F5A P1 F6A 91(4) . . ?
F6A P1 F2 90.2(16) . . ?
F6A P1 F1 89.9(16) . . ?
F3 P1 F2 90.4(3) . . ?
F3 P1 F1 90.0(3) . . ?
F3 P1 F6 86.9(4) . . ?
F4 P1 F2 91.0(3) . . ?
F4 P1 F1 88.6(3) . . ?
F4 P1 F3 88.9(4) . . ?
F4 P1 F6 175.8(4) . . ?
F5 P1 F2 90.0(3) . . ?
F5 P1 F1 89.6(3) . . ?
F5 P1 F3 178.8(5) . . ?
F5 P1 F4 92.2(4) . . ?
F5 P1 F6 92.0(5) . . ?
F6 P1 F2 89.7(3) . . ?
F6 P1 F1 90.8(3) . . ?
C11 N2 Cu1 112.2(6) . . ?
C10 N2 Cu1 128.6(6) . . ?
C10 N2 C11 119.1(7) . . ?
C47 N4 Cu1 110.5(6) . . ?
C46 N4 Cu1 132.2(6) . . ?
C46 N4 C47 117.3(7) . . ?
C23 O6 C36 116.8(6) . . ?
C12 N1 Cu1 111.5(6) . . ?
C1 N1 Cu1 128.3(6) . . ?
C1 N1 C12 118.9(7) . . ?
C59 O8 C62 117.2(7) . . ?
C48 N3 Cu1 108.1(6) . . ?
C37 N3 Cu1 131.5(6) . . ?
C37 N3 C48 120.1(8) . . ?
C35 O5 C34 106.2(7) . . ?
C25 C20 C21 117.5(7) . . ?
C25 C20 C10 121.2(7) . . ?
C21 C20 C10 121.0(7) . . ?
N2 C11 C12 117.6(8) . . ?
N2 C11 C7 122.2(8) . . ?
C7 C11 C12 120.2(8) . . ?
C25 C24 H24 120.3 . . ?
C23 C24 H24 120.3 . . ?
C23 C24 C25 119.4(8) . . ?
N1 C12 C11 116.5(7) . . ?
N1 C12 C4 123.4(8) . . ?
C4 C12 C11 120.1(9) . . ?
C16 O1 C27 109.2(9) . . ?
C16 O1 C27A 123.1(10) . . ?
C21 C22 C26 121.5(8) . . ?
C23 C22 C21 117.9(7) . . ?
C23 C22 C26 120.6(7) . . ?
N4 C47 C48 117.1(8) . . ?
N4 C47 C43 123.7(9) . . ?
C43 C47 C48 119.2(9) . . ?
C20 C25 C24 122.1(7) . . ?
C20 C25 H25 118.9 . . ?
C24 C25 H25 118.9 . . ?
C61 C56 C46 120.4(8) . . ?
C57 C56 C46 122.1(8) . . ?
C57 C56 C61 117.3(8) . . ?
C20 C21 C22 122.3(8) . . ?
C20 C21 H21 118.8 . . ?
C22 C21 H21 118.8 . . ?
C14 C13 C1 121.5(8) . . ?
C18 C13 C1 119.6(9) . . ?
C18 C13 C14 118.3(9) . . ?
N3 C48 C47 119.8(8) . . ?
N3 C48 C40 121.4(9) . . ?
C47 C48 C40 118.8(9) . . ?
N4 C46 C56 119.0(7) . . ?
N4 C46 C45 122.5(9) . . ?
C45 C46 C56 118.5(9) . . ?
N1 C1 C13 116.9(8) . . ?
N1 C1 C2 120.6(9) . . ?
C2 C1 C13 122.5(9) . . ?
C57 C58 H58 120.7 . . ?
C57 C58 C59 118.7(9) . . ?
C59 C58 H58 120.7 . . ?
C56 C61 H61 119.6 . . ?
C60 C61 C56 120.8(8) . . ?
C60 C61 H61 119.6 . . ?
C61 C60 H60 119.4 . . ?
C61 C60 C59 121.1(9) . . ?
C59 C60 H60 119.4 . . ?
O6 C23 C24 124.9(8) . . ?
O6 C23 C22 114.4(7) . . ?
C24 C23 C22 120.8(8) . . ?
C11 C7 C6 118.1(9) . . ?
C8 C7 C11 117.9(8) . . ?
C8 C7 C6 124.0(9) . . ?
C56 C57 H57 118.9 . . ?
C58 C57 C56 122.3(8) . . ?
C58 C57 H57 118.9 . . ?
C13 C14 H14 118.5 . . ?
C15 C14 C13 122.9(9) . . ?
C15 C14 H14 118.5 . . ?
C7 C8 H8 120.3 . . ?
C9 C8 C7 119.5(8) . . ?
C9 C8 H8 120.3 . . ?
O8 C59 C58 124.8(9) . . ?
O8 C59 C60 115.4(9) . . ?
C60 C59 C58 119.8(9) . . ?
N2 C10 C20 115.9(7) . . ?
N2 C10 C9 121.3(7) . . ?
C9 C10 C20 122.8(8) . . ?
C52 O7 C55 117.7(9) . . ?
C2 C3 H3 119.6 . . ?
C2 C3 C4 120.9(9) . . ?
C4 C3 H3 119.6 . . ?
C49 C54 H54 119.7 . . ?
C53 C54 H54 119.7 . . ?
C53 C54 C49 120.7(9) . . ?
C14 C15 C16 116.7(10) . . ?
C14 C15 C19 121.9(9) . . ?
C16 C15 C19 121.5(10) . . ?
C8 C9 C10 119.9(8) . . ?
C8 C9 H9 120.0 . . ?
C10 C9 H9 120.0 . . ?
C46 C45 H45 120.5 . . ?
C44 C45 C46 119.1(9) . . ?
C44 C45 H45 120.5 . . ?
O6 C36 H36A 110.4 . . ?
O6 C36 H36B 110.4 . . ?
O6 C36 C35 106.9(6) . . ?
H36A C36 H36B 108.6 . . ?
C35 C36 H36A 110.4 . . ?
C35 C36 H36B 110.4 . . ?
C1 C2 H2 119.7 . . ?
C3 C2 C1 120.6(9) . . ?
C3 C2 H2 119.7 . . ?
C4 C5 H5 118.7 . . ?
C6 C5 H5 118.7 . . ?
C6 C5 C4 122.6(9) . . ?
N3 C37 C49 118.9(8) . . ?
N3 C37 C38 119.2(9) . . ?
C38 C37 C49 121.9(9) . . ?
C13 C18 H18 119.5 . . ?
C17 C18 C13 120.9(10) . . ?
C17 C18 H18 119.5 . . ?
C54 C49 C37 123.5(9) . . ?
C54 C49 C50 118.0(10) . . ?
C50 C49 C37 118.5(10) . . ?
C47 C43 C42 120.4(10) . . ?
C44 C43 C47 117.3(9) . . ?
C44 C43 C42 122.3(10) . . ?
C12 C4 C5 118.0(9) . . ?
C3 C4 C12 115.6(9) . . ?
C3 C4 C5 126.4(9) . . ?
C39 C40 C48 117.5(9) . . ?
C39 C40 C41 123.9(10) . . ?
C41 C40 C48 118.6(10) . . ?
C7 C6 H6 119.7 . . ?
C5 C6 C7 120.7(9) . . ?
C5 C6 H6 119.7 . . ?
C49 C50 H50 119.1 . . ?
C51 C50 C49 121.7(10) . . ?
C51 C50 H50 119.1 . . ?
C37 C38 H38 119.7 . . ?
C39 C38 C37 120.5(10) . . ?
C39 C38 H38 119.7 . . ?
C43 C42 H42 120.2 . . ?
C41 C42 C43 119.6(10) . . ?
C41 C42 H42 120.2 . . ?
C22 C26 H26A 109.5 . . ?
C22 C26 H26B 109.5 . . ?
C22 C26 H26C 109.5 . . ?
H26A C26 H26B 109.5 . . ?
H26A C26 H26C 109.5 . . ?
H26B C26 H26C 109.5 . . ?
C54 C53 H53 119.6 . . ?
C54 C53 C52 120.8(10) . . ?
C52 C53 H53 119.6 . . ?
O1 C16 C15 113.7(11) . . ?
O1 C16 C17 124.4(10) . . ?
C17 C16 C15 121.9(10) . . ?
O7 C52 C53 115.8(12) . . ?
O7 C52 C51 124.9(10) . . ?
C53 C52 C51 119.3(11) . . ?
C40 C39 H39 119.4 . . ?
C38 C39 C40 121.3(10) . . ?
C38 C39 H39 119.4 . . ?
C40 C41 H41 118.4 . . ?
C42 C41 C40 123.2(11) . . ?
C42 C41 H41 118.4 . . ?
O5 C35 C36 112.1(7) . . ?
O5 C35 H35A 109.2 . . ?
O5 C35 H35B 109.2 . . ?
C36 C35 H35A 109.2 . . ?
C36 C35 H35B 109.2 . . ?
H35A C35 H35B 107.9 . . ?
C45 C44 C43 120.0(9) . . ?
C45 C44 H44 120.0 . . ?
C43 C44 H44 120.0 . . ?
C15 C19 H19A 109.5 . . ?
C15 C19 H19B 109.5 . . ?
C15 C19 H19C 109.5 . . ?
H19A C19 H19B 109.5 . . ?
H19A C19 H19C 109.5 . . ?
H19B C19 H19C 109.5 . . ?
H29A C29 H29B 108.7 . . ?
C30 C29 H29A 110.5 . . ?
C30 C29 H29B 110.5 . . ?
O2 C29 H29A 110.5 . . ?
O2 C29 H29B 110.5 . . ?
O2 C29 C30 106.3(10) . . ?
C50 C51 C52 119.5(10) . . ?
C50 C51 H51 120.3 . . ?
C52 C51 H51 120.3 . . ?
C32 O4 C33 118.0(9) . . ?
O8 C62 H62A 109.5 . . ?
O8 C62 H62B 109.5 . . ?
O8 C62 H62C 109.5 . . ?
H62A C62 H62B 109.5 . . ?
H62A C62 H62C 109.5 . . ?
H62B C62 H62C 109.5 . . ?
C18 C17 C16 119.0(10) . . ?
C18 C17 H17 120.5 . . ?
C16 C17 H17 120.5 . . ?
O4 C33 H33A 110.5 . . ?
O4 C33 H33B 110.5 . . ?
O4 C33 C34 106.4(9) . . ?
H33A C33 H33B 108.6 . . ?
C34 C33 H33A 110.5 . . ?
C34 C33 H33B 110.5 . . ?
C29 C30 H30A 110.3 . . ?
C29 C30 H30B 110.3 . . ?
H30A C30 H30B 108.5 . . ?
O3 C30 C29 107.1(10) . . ?
O3 C30 H30A 110.3 . . ?
O3 C30 H30B 110.3 . . ?
O4 C32 H32A 109.1 . . ?
O4 C32 H32B 109.1 . . ?
O4 C32 C31 112.5(10) . . ?
H32A C32 H32B 107.8 . . ?
C31 C32 H32A 109.1 . . ?
C31 C32 H32B 109.1 . . ?
C29 O2 C28 109.4(11) . . ?
C30 O3 C31 111.0(10) . . ?
O5 C34 C33 106.3(7) . . ?
O5 C34 H34A 110.5 . . ?
O5 C34 H34B 110.5 . . ?
O5 C34 H34C 110.3 . . ?
O5 C34 H34D 110.3 . . ?
O5 C34 C33A 107.0(12) . . ?
C33 C34 H34A 110.5 . . ?
C33 C34 H34B 110.5 . . ?
H34A C34 H34B 108.7 . . ?
H34C C34 H34D 108.6 . . ?
C33A C34 H34C 110.3 . . ?
C33A C34 H34D 110.3 . . ?
O7 C55 H55A 109.5 . . ?
O7 C55 H55B 109.5 . . ?
O7 C55 H55C 109.5 . . ?
H55A C55 H55B 109.5 . . ?
H55A C55 H55C 109.5 . . ?
H55B C55 H55C 109.5 . . ?
C32 C31 H31A 110.6 . . ?
C32 C31 H31B 110.6 . . ?
O3 C31 C32 105.6(10) . . ?
O3 C31 H31A 110.6 . . ?
O3 C31 H31B 110.6 . . ?
H31A C31 H31B 108.8 . . ?
O1 C27 H27A 110.5 . . ?
O1 C27 H27B 110.5 . . ?
O1 C27 C28 105.9(9) . . ?
H27A C27 H27B 108.7 . . ?
C28 C27 H27A 110.5 . . ?
C28 C27 H27B 110.5 . . ?
O2 C28 C27 108.2(11) . . ?
O2 C28 H28A 110.1 . . ?
O2 C28 H28B 110.1 . . ?
C27 C28 H28A 110.1 . . ?
C27 C28 H28B 110.1 . . ?
H28A C28 H28B 108.4 . . ?
C32A O4A C33A 103.2(7) . . ?
O4A C32A H32C 110.1 . . ?
O4A C32A H32D 110.1 . . ?
O4A C32A C31A 108.2(7) . . ?
H32C C32A H32D 108.4 . . ?
C31A C32A H32C 110.1 . . ?
C31A C32A H32D 110.1 . . ?
C30A O3A C31A 105.3(7) . . ?
C34 C33A H33C 109.4 . . ?
C34 C33A H33D 109.4 . . ?
O4A C33A C34 111.1(8) . . ?
O4A C33A H33C 109.4 . . ?
O4A C33A H33D 109.4 . . ?
H33C C33A H33D 108.0 . . ?
O1 C27A H27C 109.8 . . ?
O1 C27A H27D 109.8 . . ?
O1 C27A C28A 109.2(8) . . ?
H27C C27A H27D 108.3 . . ?
C28A C27A H27C 109.8 . . ?
C28A C27A H27D 109.8 . . ?
H29C C29A H29D 108.2 . . ?
O2A C29A H29C 109.8 . . ?
O2A C29A H29D 109.8 . . ?
O2A C29A C30A 109.5(8) . . ?
C30A C29A H29C 109.8 . . ?
C30A C29A H29D 109.8 . . ?
C28A O2A C29A 104.9(7) . . ?
O3A C30A C29A 110.3(8) . . ?
O3A C30A H30C 109.6 . . ?
O3A C30A H30D 109.6 . . ?
C29A C30A H30C 109.6 . . ?
C29A C30A H30D 109.6 . . ?
H30C C30A H30D 108.1 . . ?
C27A C28A H28C 109.7 . . ?
C27A C28A H28D 109.7 . . ?
O2A C28A C27A 110.0(8) . . ?
O2A C28A H28C 109.7 . . ?
O2A C28A H28D 109.7 . . ?
H28C C28A H28D 108.2 . . ?
C32A C31A H31C 110.0 . . ?
C32A C31A H31D 110.0 . . ?
O3A C31A C32A 108.5(7) . . ?
O3A C31A H31C 110.0 . . ?
O3A C31A H31D 110.0 . . ?
H31C C31A H31D 108.4 . . ?

loop_
_geom_torsion_atom_site_label_1
_geom_torsion_atom_site_label_2
_geom_torsion_atom_site_label_3
_geom_torsion_atom_site_label_4
_geom_torsion
_geom_torsion_site_symmetry_1
_geom_torsion_site_symmetry_2
_geom_torsion_site_symmetry_3
_geom_torsion_site_symmetry_4
_geom_torsion_publ_flag
Cu1 N2 C11 C12 -0.6(9) . . . . ?
Cu1 N2 C11 C7 -179.7(6) . . . . ?
Cu1 N2 C10 C20 3.6(10) . . . . ?
Cu1 N2 C10 C9 -177.9(6) . . . . ?
Cu1 N4 C47 C48 1.8(9) . . . . ?
Cu1 N4 C47 C43 179.5(7) . . . . ?
Cu1 N4 C46 C56 -2.7(12) . . . . ?
Cu1 N4 C46 C45 178.9(6) . . . . ?
Cu1 N1 C12 C11 -7.9(9) . . . . ?
Cu1 N1 C12 C4 170.2(6) . . . . ?
Cu1 N1 C1 C13 11.8(11) . . . . ?
Cu1 N1 C1 C2 -165.0(6) . . . . ?
Cu1 N3 C48 C47 -2.1(9) . . . . ?
Cu1 N3 C48 C40 176.8(7) . . . . ?
Cu1 N3 C37 C49 2.8(12) . . . . ?
Cu1 N3 C37 C38 -176.4(6) . . . . ?
N2 C11 C12 N1 5.8(11) . . . . ?
N2 C11 C12 C4 -172.3(7) . . . . ?
N2 C11 C7 C8 -3.5(12) . . . . ?
N2 C11 C7 C6 173.8(7) . . . . ?
N2 C10 C9 C8 0.0(12) . . . . ?
N4 C47 C48 N3 0.3(12) . . . . ?
N4 C47 C48 C40 -178.7(7) . . . . ?
N4 C47 C43 C42 -179.1(8) . . . . ?
N4 C47 C43 C44 2.2(14) . . . . ?
N4 C46 C45 C44 1.9(14) . . . . ?
O6 C36 C35 O5 83.9(9) . . . . ?
N1 C12 C4 C3 -2.9(12) . . . . ?
N1 C12 C4 C5 177.4(8) . . . . ?
N1 C1 C2 C3 -2.8(14) . . . . ?
N3 C48 C40 C39 -0.3(13) . . . . ?
N3 C48 C40 C41 177.9(8) . . . . ?
N3 C37 C49 C54 30.2(13) . . . . ?
N3 C37 C49 C50 -149.3(8) . . . . ?
N3 C37 C38 C39 2.2(14) . . . . ?
O5 C34 C33A O4A 92.9(16) . . . . ?
C20 C10 C9 C8 178.4(8) . . . . ?
C11 N2 C10 C20 179.2(7) . . . . ?
C11 N2 C10 C9 -2.3(11) . . . . ?
C11 C12 C4 C3 175.2(7) . . . . ?
C11 C12 C4 C5 -4.6(12) . . . . ?
C11 C7 C8 C9 1.0(12) . . . . ?
C11 C7 C6 C5 1.7(13) . . . . ?
C12 N1 C1 C13 177.3(7) . . . . ?
C12 N1 C1 C2 0.5(12) . . . . ?
C12 C11 C7 C8 177.4(8) . . . . ?
C12 C11 C7 C6 -5.2(12) . . . . ?
O1 C16 C17 C18 -177.8(9) . . . . ?
O1 C27 C28 O2 -83.5(15) . . . . ?
O1 C27A C28A O2A -92.7(18) . . . . ?
C47 N4 C46 C56 175.1(7) . . . . ?
C47 N4 C46 C45 -3.3(12) . . . . ?
C47 C48 C40 C39 178.6(8) . . . . ?
C47 C48 C40 C41 -3.2(13) . . . . ?
C47 C43 C42 C41 -1.1(15) . . . . ?
C47 C43 C44 C45 -3.6(14) . . . . ?
C25 C20 C21 C22 -1.8(12) . . . . ?
C25 C20 C10 N2 50.5(11) . . . . ?
C25 C20 C10 C9 -128.0(9) . . . . ?
C25 C24 C23 O6 177.6(8) . . . . ?
C25 C24 C23 C22 -3.0(13) . . . . ?
C56 C46 C45 C44 -176.5(8) . . . . ?
C56 C61 C60 C59 0.0(13) . . . . ?
C21 C20 C25 C24 0.2(12) . . . . ?
C21 C20 C10 N2 -122.1(8) . . . . ?
C21 C20 C10 C9 59.4(11) . . . . ?
C21 C22 C23 O6 -179.1(7) . . . . ?
C21 C22 C23 C24 1.4(14) . . . . ?
C13 C1 C2 C3 -179.4(8) . . . . ?
C13 C14 C15 C16 3.4(13) . . . . ?
C13 C14 C15 C19 -177.8(8) . . . . ?
C13 C18 C17 C16 1.1(15) . . . . ?
C48 N3 C37 C49 176.6(8) . . . . ?
C48 N3 C37 C38 -2.6(12) . . . . ?
C48 C47 C43 C42 -1.4(13) . . . . ?
C48 C47 C43 C44 179.8(8) . . . . ?
C48 C40 C39 C38 -0.1(15) . . . . ?
C48 C40 C41 C42 0.7(16) . . . . ?
C46 N4 C47 C48 -176.4(7) . . . . ?
C46 N4 C47 C43 1.3(12) . . . . ?
C46 C56 C61 C60 175.5(8) . . . . ?
C46 C56 C57 C58 -176.0(8) . . . . ?
C46 C45 C44 C43 1.7(15) . . . . ?
C1 N1 C12 C11 -175.7(7) . . . . ?
C1 N1 C12 C4 2.4(12) . . . . ?
C1 C13 C14 C15 -169.4(8) . . . . ?
C1 C13 C18 C17 167.2(9) . . . . ?
C61 C56 C46 N4 -134.0(8) . . . . ?
C61 C56 C46 C45 44.5(11) . . . . ?
C61 C56 C57 C58 -0.5(12) . . . . ?
C61 C60 C59 O8 -179.8(8) . . . . ?
C61 C60 C59 C58 0.7(14) . . . . ?
C23 O6 C36 C35 -178.9(7) . . . . ?
C23 C24 C25 C20 2.2(13) . . . . ?
C23 C22 C21 C20 1.0(13) . . . . ?
C7 C11 C12 N1 -175.0(7) . . . . ?
C7 C11 C12 C4 6.8(12) . . . . ?
C7 C8 C9 C10 0.6(13) . . . . ?
C57 C56 C46 N4 41.3(12) . . . . ?
C57 C56 C46 C45 -140.2(8) . . . . ?
C57 C56 C61 C60 -0.1(12) . . . . ?
C57 C58 C59 O8 179.3(8) . . . . ?
C57 C58 C59 C60 -1.3(13) . . . . ?
C14 C13 C1 N1 41.4(11) . . . . ?
C14 C13 C1 C2 -141.9(9) . . . . ?
C14 C13 C18 C17 -3.8(13) . . . . ?
C14 C15 C16 O1 175.4(8) . . . . ?
C14 C15 C16 C17 -6.2(15) . . . . ?
C8 C7 C6 C5 178.8(9) . . . . ?
C59 C58 C57 C56 1.2(13) . . . . ?
C10 N2 C11 C12 -176.8(7) . . . . ?
C10 N2 C11 C7 4.1(11) . . . . ?
C10 C20 C25 C24 -172.7(7) . . . . ?
C10 C20 C21 C22 171.1(8) . . . . ?
O7 C52 C51 C50 -179.5(10) . . . . ?
C54 C49 C50 C51 0.7(15) . . . . ?
C54 C53 C52 O7 -179.7(9) . . . . ?
C54 C53 C52 C51 1.4(16) . . . . ?
C15 C16 C17 C18 4.0(16) . . . . ?
C36 O6 C23 C24 6.6(13) . . . . ?
C36 O6 C23 C22 -172.9(7) . . . . ?
C2 C3 C4 C12 0.5(13) . . . . ?
C2 C3 C4 C5 -179.8(9) . . . . ?
C37 N3 C48 C47 -177.2(8) . . . . ?
C37 N3 C48 C40 1.7(12) . . . . ?
C37 C49 C50 C51 -179.8(9) . . . . ?
C37 C38 C39 C40 -0.8(16) . . . . ?
C18 C13 C1 N1 -129.3(8) . . . . ?
C18 C13 C1 C2 47.4(12) . . . . ?
C18 C13 C14 C15 1.4(13) . . . . ?
C49 C54 C53 C52 -1.1(15) . . . . ?
C49 C37 C38 C39 -176.9(9) . . . . ?
C49 C50 C51 C52 -0.4(17) . . . . ?
C43 C47 C48 N3 -177.5(8) . . . . ?
C43 C47 C48 C40 3.5(12) . . . . ?
C43 C42 C41 C40 1.4(17) . . . . ?
C4 C3 C2 C1 2.3(14) . . . . ?
C4 C5 C6 C7 0.5(15) . . . . ?
C6 C7 C8 C9 -176.1(8) . . . . ?
C6 C5 C4 C12 1.0(14) . . . . ?
C6 C5 C4 C3 -178.7(9) . . . . ?
C38 C37 C49 C54 -150.6(9) . . . . ?
C38 C37 C49 C50 29.9(13) . . . . ?
C42 C43 C44 C45 177.7(9) . . . . ?
C26 C22 C21 C20 -178.2(8) . . . . ?
C26 C22 C23 O6 0.1(13) . . . . ?
C26 C22 C23 C24 -179.4(8) . . . . ?
C53 C54 C49 C37 -179.5(9) . . . . ?
C53 C54 C49 C50 0.0(14) . . . . ?
C53 C52 C51 C50 -0.7(17) . . . . ?
C16 O1 C27 C28 -174.3(10) . . . . ?
C16 O1 C27A C28A 168.9(10) . . . . ?
C39 C40 C41 C42 178.8(11) . . . . ?
C41 C40 C39 C38 -178.2(10) . . . . ?
C35 O5 C34 C33 -174.1(9) . . . . ?
C35 O5 C34 C33A 158.6(7) . . . . ?
C44 C43 C42 C41 177.6(10) . . . . ?
C19 C15 C16 O1 -3.4(13) . . . . ?
C19 C15 C16 C17 175.0(9) . . . . ?
C29 C30 O3 C31 177.3(14) . . . . ?
C29 O2 C28 C27 82.6(16) . . . . ?
O4 C33 C34 O5 158.7(10) . . . . ?
O4 C32 C31 O3 -67.0(17) . . . . ?
C62 O8 C59 C58 -8.4(13) . . . . ?
C62 O8 C59 C60 172.1(8) . . . . ?
C33 O4 C32 C31 165.1(13) . . . . ?
C30 C29 O2 C28 147.4(14) . . . . ?
C30 O3 C31 C32 171.5(14) . . . . ?
C32 O4 C33 C34 164.0(11) . . . . ?
O2 C29 C30 O3 -179.0(15) . . . . ?
C34 O5 C35 C36 86.9(9) . . . . ?
C55 O7 C52 C53 175.1(9) . . . . ?
C55 O7 C52 C51 -6.0(17) . . . . ?
C27 O1 C16 C15 177.4(10) . . . . ?
C27 O1 C16 C17 -0.9(15) . . . . ?
O4A C32A C31A O3A -61(2) . . . . ?
C32A O4A C33A C34 148.4(16) . . . . ?
C33A O4A C32A C31A -96.6(18) . . . . ?
C27A O1 C16 C15 -149.8(13) . . . . ?
C27A O1 C16 C17 31.9(18) . . . . ?
C29A O2A C28A C27A -175.4(17) . . . . ?
O2A C29A C30A O3A 79.5(19) . . . . ?
C30A O3A C31A C32A 179.3(19) . . . . ?
C30A C29A O2A C28A -176.0(16) . . . . ?
C31A O3A C30A C29A 155.6(19) . . . . ?

_shelx_res_file                  
;
TITL mmmc14c_a.res in P-1
    mmmc14c.res
    created by SHELXL-2025/1 at 15:48:39 on 28-Oct-2025
REM Old TITL MMMC14c in P-1 #2
REM SHELXT solution in P-1: R1 0.255, Rweak 0.034, Alpha 0.127
REM <I/s> 0.000 for 0 systematic absences, Orientation as input
REM Formula found by SHELXT: C65 N3 O5 F6 P Cu
CELL 0.71073 14.7809 14.8375 15.4905 115.129 114.546 92.324
ZERR 2 0.0014 0.0016 0.0018 0.011 0.01 0.008
LATT 1
SFAC C H N O F P Cu
UNIT 124 116 8 16 12 2 2
DFIX 1.55 0.01 C28 C27 C30 C29 C31 C32 C34 C33 C35 C36
DFIX 1.45 0.01 O1 C27 O2 C28 O2 C29 O3 C30 O3 C31 O4 C32 O4 C33 O5 C34 O5 =
 C35 O6 C36
DFIX 2.45 O1 C28 O2 C30 O3 C32 O4 C34 O5 C36 O6 C35 O5 C33 O4 C31 O3 C29 O2 =
 C27
DFIX 2.29 C28 C29 C30 C31 C32 C33 C34 C35
DFIX 1.55 0.01 C28A C27A C30A C29A C31A C32A C33A C34
DFIX 1.45 0.01 O1 C27A O2A C28A O2A C29A O3A C30A O3A C31A C32A O4A O4A C33A
DFIX 2.45 0.001 O1 C28A O2A C30A O2A C27A O3A C32A O3A C29A C31A O4A O4A C34
DFIX 2.29 0.001 C28A C29A C30A C31A C32A C33A
SIMU C27A C27 C28 C28A O2 O2A C29 C29A C30 C30A O3 O3A C31 C32 C31A C32A O4 =
 O4A C33 C33A
RIGU O6 C36 C35 O5 C34 C33 O4 C32 C31 O3 C30 C29 O2 C28 C27 O1
ISOR 0.005 0.2 C33 C39
SIMU F6A F6 F3A F3 F4A F4 F5A F5
DFIX 1.55 0.01 P1 F6A P1 F6 P1 F3A P1 F3 P1 F4A P1 F4 P1 F5A P1 F5
FLAT 0.01 F4A P1 F6A F2 F1
FLAT 0.01 F3A P1 F6A F4A F5A
DFIX 2.19 0.01 F3A F2

L.S. 10
PLAN  5
TEMP -100
CONF
BOND
list 4
MORE -1
BOND $H
fmap 2
acta
SHEL 0.95 999
OMIT -1 0 1
REM <olex2.extras>
REM <HklSrc ".\\7">
REM </olex2.extras>

WGHT    0.015100
FVAR       0.26764   0.64660   0.93043
CU1   7    0.500258    0.523487    0.267575    11.00000    0.03074    0.03319 =
         0.04094    0.01617    0.01299    0.00603
P1    6    0.830550    1.071578    0.849284    11.00000    0.05158    0.03311 =
         0.05416    0.01424    0.03045    0.00956
F2    5    0.815487    0.951902    0.776129    11.00000    0.07248    0.02652 =
         0.07426    0.01089    0.04303    0.01334
N2    3    0.456437    0.393745    0.270429    11.00000    0.02624    0.02783 =
         0.04282    0.01608    0.01672    0.00748
N4    3    0.518997    0.674169    0.362014    11.00000    0.03022    0.02877 =
         0.03173    0.01529    0.00916    0.00280
O6    4    0.901492    0.635601    0.659120    11.00000    0.03188    0.04418 =
         0.05633    0.01061   -0.00019    0.00008
N1    3    0.366718    0.454641    0.123176    11.00000    0.03411    0.04019 =
         0.02657    0.01008    0.01133    0.01686
F1    5    0.844407    1.190793    0.922163    11.00000    0.12604    0.02993 =
         0.08119    0.01081    0.05237    0.01663
PART 2
F4A   5    0.853637    1.054051    0.947368   -31.00000    0.04915

PART 0
O8    4    0.029296    0.521694    0.140318    11.00000    0.03349    0.05573 =
         0.07677    0.02810    0.01689    0.01564

PART 2
F3A   5    0.946635    1.090441    0.884660   -31.00000    0.05863

PART 0
N3    3    0.653621    0.568565    0.312939    11.00000    0.02606    0.05941 =
         0.03671    0.03241    0.00808    0.00263
O5    4    1.066488    0.832649    0.749811    11.00000    0.04079    0.05057 =
         0.10362    0.00783    0.03645    0.00185

PART 2
F5A   5    0.714745    1.051440    0.819295   -31.00000    0.07768

PART 0
C20   1    0.610603    0.433303    0.433372    11.00000    0.02105    0.02441 =
         0.03401    0.01674    0.00891    0.00154

PART 2
F6A   5    0.807345    1.089147    0.750773   -31.00000    0.01739

PART 0
C11   1    0.364330    0.332323    0.184075    11.00000    0.01541    0.01673 =
         0.04179    0.00008    0.00707   -0.00331
C24   1    0.715236    0.605857    0.574338    11.00000    0.02895    0.02090 =
         0.03670    0.00847    0.01177   -0.00181
AFIX  43
H24   2    0.719314    0.675709    0.618230    11.00000   -1.20000
AFIX   0
C12   1    0.313145    0.366612    0.107421    11.00000    0.03181    0.01972 =
         0.03905    0.00287    0.01567    0.01055
O1    4    0.565905    0.879350    0.211032    11.00000    0.14711    0.05408 =
         0.12914    0.04529    0.10819    0.04053
C22   1    0.798402    0.470141    0.527353    11.00000    0.01225    0.05320 =
         0.04059    0.02234    0.00231    0.00883
C47   1    0.619516    0.728566    0.410479    11.00000    0.04366    0.03232 =
         0.03083    0.01819    0.00927    0.00286
C25   1    0.620015    0.535600    0.496016    11.00000    0.02302    0.03278 =
         0.04473    0.02352    0.01618    0.00699
AFIX  43
H25   2    0.559410    0.559079    0.485433    11.00000   -1.20000
AFIX   0
C56   1    0.341813    0.672650    0.323803    11.00000    0.04287    0.03175 =
         0.02807    0.01225    0.01766    0.01332
C21   1    0.700702    0.401479    0.451131    11.00000    0.04421    0.03314 =
         0.05111    0.02635    0.02661    0.02014
AFIX  43
H21   2    0.695859    0.330639    0.410118    11.00000   -1.20000
AFIX   0
C13   1    0.379062    0.590819    0.081411    11.00000    0.05935    0.04394 =
         0.02894    0.01926    0.02656    0.03112
C48   1    0.689008    0.671693    0.383834    11.00000    0.02489    0.04923 =
         0.03060    0.02111   -0.00205   -0.00897
C46   1    0.453356    0.727280    0.381763    11.00000    0.05336    0.02656 =
         0.03201    0.01574    0.01161    0.00769
C1    1    0.320041    0.493744    0.058121    11.00000    0.02897    0.04033 =
         0.02519    0.00449    0.00842    0.01030
C58   1    0.205643    0.521745    0.248292    11.00000    0.06409    0.04228 =
         0.06177    0.03426    0.04092    0.03184
AFIX  43
H58   2    0.184743    0.455664    0.239509    11.00000   -1.20000
AFIX   0
C61   1    0.266640    0.715658    0.276744    11.00000    0.04988    0.02920 =
         0.05826    0.02482    0.03250    0.02407
AFIX  43
H61   2    0.286598    0.782296    0.286284    11.00000   -1.20000
AFIX   0
C60   1    0.165083    0.663157    0.217353    11.00000    0.04409    0.05020 =
         0.05037    0.02938    0.02215    0.02730
AFIX  43
H60   2    0.115206    0.693786    0.186049    11.00000   -1.20000
AFIX   0
C23   1    0.803644    0.573379    0.587800    11.00000    0.02802    0.03433 =
         0.04349    0.01668    0.00555    0.00980
C7    1    0.318038    0.237901    0.169159    11.00000    0.02716    0.02171 =
         0.05270    0.00153    0.01649    0.00047
C57   1    0.308579    0.575121    0.307557    11.00000    0.04074    0.04739 =
         0.03536    0.01804    0.01996    0.01928
AFIX  43
H57   2    0.358325    0.544045    0.338245    11.00000   -1.20000
AFIX   0
C14   1    0.483381    0.608089    0.110202    11.00000    0.05052    0.05589 =
         0.03458    0.02322    0.02568    0.02641
AFIX  43
H14   2    0.513552    0.551724    0.102665    11.00000   -1.20000
AFIX   0
C8    1    0.373141    0.206023    0.243960    11.00000    0.04648    0.03367 =
         0.05360    0.01653    0.02262    0.00211
AFIX  43
H8    2    0.345021    0.142484    0.235916    11.00000   -1.20000
AFIX   0
C59   1    0.133514    0.566485    0.201932    11.00000    0.04628    0.03641 =
         0.05639    0.01767    0.02994    0.00989
C10   1    0.508771    0.361753    0.340935    11.00000    0.02547    0.03125 =
         0.03968    0.01204    0.01595    0.00573
O7    4    0.574865    0.083387    0.018544    11.00000    0.10830    0.05640 =
         0.19943    0.05523    0.11205    0.04623
C3    1    0.165215    0.356656   -0.042936    11.00000    0.03441    0.06459 =
         0.02914    0.00353    0.00146    0.01947
AFIX  43
H3    2    0.096666    0.323934   -0.100898    11.00000   -1.20000
AFIX   0
C54   1    0.579339    0.352562    0.134933    11.00000    0.05024    0.06248 =
         0.05164    0.03362    0.03457    0.02864
AFIX  43
H54   2    0.532235    0.392895    0.122049    11.00000   -1.20000
AFIX   0
C15   1    0.544696    0.703181    0.149086    11.00000    0.06613    0.05644 =
         0.04633    0.03226    0.03257    0.01472
C9    1    0.467934    0.266886    0.328962    11.00000    0.04396    0.03940 =
         0.05422    0.03105    0.02621    0.01664
AFIX  43
H9    2    0.506330    0.245446    0.379939    11.00000   -1.20000
AFIX   0
C45   1    0.484713    0.834895    0.454124    11.00000    0.07597    0.03719 =
         0.05006    0.01751    0.03235    0.03161
AFIX  43
H45   2    0.436180    0.870358    0.468238    11.00000   -1.20000
AFIX   0
C36   1    0.911754    0.740670    0.732979    11.00000    0.04852    0.04080 =
         0.05259    0.01439    0.01741    0.00102
AFIX  23
H36A  2    0.881600    0.742006    0.779726    11.00000   -1.20000
H36B  2    0.875634    0.775795    0.692075    11.00000   -1.20000
AFIX   0
C2    1    0.217216    0.445876   -0.024779    11.00000    0.05417    0.04167 =
         0.05137    0.01399    0.00561    0.02079
AFIX  43
H2    2    0.183885    0.476231   -0.068422    11.00000   -1.20000
AFIX   0
C5    1    0.165524    0.218918    0.012263    11.00000    0.03498    0.04196 =
         0.05492   -0.00297    0.00891   -0.00092
AFIX  43
H5    2    0.097546    0.181161   -0.045063    11.00000   -1.20000
AFIX   0
C37   1    0.719726    0.513335    0.290772    11.00000    0.03170    0.08262 =
         0.04683    0.04696    0.01983    0.02051
C18   1    0.334749    0.673154    0.090283    11.00000    0.07324    0.05281 =
         0.06529    0.04204    0.04387    0.03273
AFIX  43
H18   2    0.262871    0.662013    0.066917    11.00000   -1.20000
AFIX   0
C49   1    0.680251    0.400855    0.218472    11.00000    0.05334    0.06284 =
         0.07223    0.03927    0.04584    0.03602
C43   1    0.655845    0.835056    0.480083    11.00000    0.05599    0.03761 =
         0.04970    0.02614    0.01653   -0.00456
C4    1    0.211441    0.312153    0.022837    11.00000    0.02551    0.03643 =
         0.03231   -0.00312    0.00158    0.00364
C40   1    0.795637    0.725425    0.434690    11.00000    0.05281    0.04841 =
         0.04262    0.02534    0.01272   -0.00151
C6    1    0.214521    0.182540    0.080009    11.00000    0.03853    0.03450 =
         0.07194    0.01634    0.02208    0.00336
AFIX  43
H6    2    0.181070    0.119875    0.069481    11.00000   -1.20000
AFIX   0
C50   1    0.747216    0.339017    0.234930    11.00000    0.05024    0.08380 =
         0.09130    0.05443    0.04474    0.04109
AFIX  43
H50   2    0.816190    0.370648    0.292165    11.00000   -1.20000
AFIX   0
C38   1    0.826383    0.566103    0.339620    11.00000    0.02346    0.10029 =
         0.06356    0.04758    0.01720    0.01787
AFIX  43
H38   2    0.872567    0.528514    0.322559    11.00000   -1.20000
AFIX   0
C42   1    0.762943    0.887260    0.526911    11.00000    0.07222    0.03740 =
         0.05096    0.02506   -0.01027   -0.02678
AFIX  43
H42   2    0.787134    0.959868    0.573263    11.00000   -1.20000
AFIX   0
C26   1    0.895452    0.434625    0.543145    11.00000    0.03304    0.05765 =
         0.07137    0.01611    0.00742    0.01602
AFIX 137
H26A  2    0.877996    0.363230    0.486354    11.00000   -1.50000
H26B  2    0.929049    0.438429    0.614506    11.00000   -1.50000
H26C  2    0.942373    0.479137    0.538836    11.00000   -1.50000
AFIX   0
C53   1    0.547294    0.247736    0.071241    11.00000    0.06624    0.06391 =
         0.06568    0.02856    0.04723    0.03400
AFIX  43
H53   2    0.477808    0.215854    0.015306    11.00000   -1.20000
AFIX   0
C16   1    0.498584    0.785419    0.164593    11.00000    0.11270    0.02564 =
         0.05800    0.01540    0.05709    0.02334
C52   1    0.615108    0.187233    0.087305    11.00000    0.08766    0.06884 =
         0.11742    0.06191    0.07835    0.05081
C39   1    0.861044    0.668105    0.409142    11.00000    0.05908    0.07793 =
         0.08008    0.03718    0.03534    0.00323
AFIX  43
H39   2    0.931804    0.701452    0.441337    11.00000   -1.20000
AFIX   0
C41   1    0.826784    0.833137    0.504685    11.00000    0.05281    0.07462 =
         0.05952    0.04057   -0.00588   -0.01336
AFIX  43
H41   2    0.897028    0.868448    0.537405    11.00000   -1.20000
AFIX   0
C35   1    1.028679    0.795191    0.802927    11.00000    0.05795    0.05915 =
         0.05413    0.02517   -0.02056   -0.01840
AFIX  23
H35A  2    1.041639    0.853691    0.872909    11.00000   -1.20000
H35B  2    1.066827    0.746055    0.818778    11.00000   -1.20000
AFIX   0
C44   1    0.585981    0.887064    0.503434    11.00000    0.08334    0.02937 =
         0.03544    0.00457    0.00824   -0.00447
AFIX  43
H44   2    0.608446    0.958841    0.553620    11.00000   -1.20000
AFIX   0
C19   1    0.656243    0.718891    0.175867    11.00000    0.07530    0.07421 =
         0.05177    0.03481    0.02919    0.01548
AFIX 137
H19A  2    0.698875    0.775527    0.250134    11.00000   -1.50000
H19B  2    0.665615    0.735919    0.125014    11.00000   -1.50000
H19C  2    0.676903    0.655462    0.169898    11.00000   -1.50000
AFIX   0
PART 1
C29   1    0.724005    1.059577    0.404509    21.00000    0.12527    0.06208 =
         0.06705    0.02539    0.06906    0.04907
AFIX  23
H29A  2    0.745067    1.031928    0.347348    21.00000   -1.20000
H29B  2    0.701845    1.002213    0.414153    21.00000   -1.20000
AFIX   0
PART 0
C51   1    0.716168    0.234224    0.170901    11.00000    0.06323    0.08455 =
         0.13991    0.07259    0.07451    0.05753
AFIX  43
H51   2    0.763219    0.193742    0.183356    11.00000   -1.20000
AFIX   0
PART 1
O4    4    1.030228    1.049912    0.702708    21.00000    0.05176    0.08495 =
         0.08198    0.03883    0.02531    0.01267
PART 0
C62   1   -0.005435    0.416713    0.110587    11.00000    0.04240    0.06173 =
         0.11339    0.02146    0.02257    0.00871
AFIX 137
H62A  2   -0.079703    0.391393    0.060322    11.00000   -1.50000
H62B  2    0.008430    0.411663    0.175759    11.00000   -1.50000
H62C  2    0.031086    0.374900    0.075236    11.00000   -1.50000
AFIX   0
C17   1    0.393656    0.770533    0.132460    11.00000    0.10978    0.08527 =
         0.10824    0.06881    0.09182    0.06945
AFIX  43
H17   2    0.363197    0.826675    0.139527    11.00000   -1.20000
AFIX   0
PART 1
C33   1    1.080512    0.971709    0.709114    21.00000    0.03982    0.06813 =
         0.06865    0.02142    0.03023    0.01281
AFIX  23
H33A  2    1.156185    0.999346    0.745293    21.00000   -1.20000
H33B  2    1.057701    0.913404    0.635570    21.00000   -1.20000
AFIX   0
C30   1    0.814098    1.144849    0.512160    21.00000    0.10873    0.05596 =
         0.08788    0.02892    0.07336    0.02077
AFIX  23
H30A  2    0.835154    1.202727    0.502641    21.00000   -1.20000
H30B  2    0.793104    1.171688    0.569412    21.00000   -1.20000
AFIX   0
C32   1    1.063801    1.113175    0.671323    21.00000    0.04831    0.05757 =
         0.10440    0.01914    0.04810   -0.00074
AFIX  23
H32A  2    1.074779    1.070447    0.608951    21.00000   -1.20000
H32B  2    1.130845    1.162124    0.731878    21.00000   -1.20000
AFIX   0
O2    4    0.643724    1.105987    0.375924    21.00000    0.12563    0.11491 =
         0.10563    0.02514    0.03687    0.04552
O3    4    0.896233    1.100096    0.541348    21.00000    0.13866    0.11441 =
         0.09131    0.03889    0.03520    0.04666
PART 0
C34   1    1.049960    0.935145    0.777162    11.00000    0.07859    0.06946 =
         0.08395    0.02628    0.02996    0.01328
PART 1
AFIX  23
H34A  2    1.093473    0.983106    0.855823    21.00000   -1.20000
H34B  2    0.976813    0.932540    0.758251    21.00000   -1.20000
AFIX  23
PART 2
H34C  2    1.064037    0.972246    0.853576   -21.00000   -1.20000
H34D  2    0.977739    0.930015    0.729646   -21.00000   -1.20000
AFIX   0
PART 0
C55   1    0.644058    0.018440    0.026364    11.00000    0.14043    0.08438 =
         0.20497    0.07874    0.12613    0.08050
AFIX 137
H55A  2    0.606547   -0.053155   -0.029989    11.00000   -1.50000
H55B  2    0.672399    0.022993    0.098041    11.00000   -1.50000
H55C  2    0.700410    0.041193    0.016372    11.00000   -1.50000
AFIX   0
PART 1
C31   1    0.985468    1.175478    0.638519    21.00000    0.09112    0.07251 =
         0.11787    0.02752    0.07438    0.02229
AFIX  23
H31A  2    0.967465    1.213101    0.696757    21.00000   -1.20000
H31B  2    1.015074    1.225890    0.624880    21.00000   -1.20000
AFIX   0
C27   1    0.508569    0.959560    0.218996    21.00000    0.11560    0.05081 =
         0.10554    0.03057    0.07762    0.02828
AFIX  23
H27A  2    0.481757    0.968946    0.270296    21.00000   -1.20000
H27B  2    0.449839    0.939967    0.147080    21.00000   -1.20000
AFIX   0
C28   1    0.585876    1.058598    0.260098    21.00000    0.12522    0.07364 =
         0.10980    0.03094    0.04431    0.02874
AFIX  23
H28A  2    0.632723    1.042428    0.228112    21.00000   -1.20000
H28B  2    0.549080    1.106063    0.238789    21.00000   -1.20000
AFIX   0
PART 2
O4A   4    1.073450    0.979933    0.651408   -21.00000    0.09341
C32A  1    1.122989    1.076694    0.667136   -21.00000    0.09372
AFIX  23
H32C  2    1.133105    1.064005    0.604053   -21.00000   -1.20000
H32D  2    1.191269    1.107830    0.733065   -21.00000   -1.20000
AFIX   0
O3A   4    0.953640    1.104543    0.580562   -21.00000    0.10746
C33A  1    1.123020    0.991669    0.760662   -21.00000    0.09322
AFIX  23
H33C  2    1.146180    1.065843    0.814990   -21.00000   -1.20000
H33D  2    1.184512    0.964285    0.771851   -21.00000   -1.20000
AFIX   0
C27A  1    0.554225    0.976562    0.280346   -21.00000    0.07813
AFIX  23
H27C  2    0.541958    0.970294    0.335959   -21.00000   -1.20000
H27D  2    0.494269    0.993746    0.236262   -21.00000   -1.20000
AFIX   0
C29A  1    0.808291    1.161548    0.488112   -21.00000    0.09395
AFIX  23
H29C  2    0.783493    1.224548    0.499792   -21.00000   -1.20000
H29D  2    0.837445    1.150024    0.438315   -21.00000   -1.20000
AFIX   0
O2A   4    0.723380    1.074020    0.440463   -21.00000    0.06167
C30A  1    0.892816    1.176010    0.598277   -21.00000    0.09467
AFIX  23
H30C  2    0.937691    1.247403    0.642855   -21.00000   -1.20000
H30D  2    0.859983    1.164945    0.638419   -21.00000   -1.20000
AFIX   0
C28A  1    0.653509    1.063002    0.336189   -21.00000    0.06558
AFIX  23
H28C  2    0.687232    1.045816    0.289880   -21.00000   -1.20000
H28D  2    0.635642    1.128977    0.345783   -21.00000   -1.20000
AFIX   0
C31A  1    1.051808    1.151341    0.679510   -21.00000    0.09028
AFIX  23
H31C  2    1.041209    1.163426    0.742185   -21.00000   -1.20000
H31D  2    1.084467    1.218574    0.692372   -21.00000   -1.20000
AFIX   0

PART 1
F3    5    0.939143    1.078770    0.937791    31.00000    0.04236    0.11803 =
         0.07593    0.02305    0.01843    0.01800
F4    5    0.779563    1.046879    0.910509    31.00000    0.08902    0.06155 =
         0.08439    0.03033    0.06651    0.01369
F5    5    0.724497    1.065691    0.761181    31.00000    0.09426    0.10134 =
         0.04866    0.00744   -0.00240    0.06775
F6    5    0.890170    1.098283    0.794644    31.00000    0.13627    0.07134 =
         0.12445    0.04295    0.09807    0.01306
HKLF 4


REM  mmmc14c_a.res in P-1
REM wR2 = 0.1541, GooF = S = 1.004, Restrained GooF = 1.007 for all data
REM R1 = 0.0754 for 3313 Fo > 4sig(Fo) and 0.1699 for all 6604 data
REM 801 parameters refined using 441 restraints

END

WGHT      0.0151      0.0000

REM Highest difference peak  0.589,  deepest hole -0.460,  1-sigma level  0.073
Q1    1   0.9498  1.1951  0.5767  11.00000  0.05    0.59
Q2    1   0.6778  1.0579  0.4047  11.00000  0.05    0.38
Q3    1   0.7605  1.1338  0.4379  11.00000  0.05    0.37
Q4    1   0.6255  0.8707  0.2380  11.00000  0.05    0.34
Q5    1   0.6795  1.0162  0.8069  11.00000  0.05    0.32
;
_shelx_res_checksum              21389

#=END
_exptl_crystal_recrystallization_method 
'Re-crystallisation from solvent: Methanol'
####################################################################### 
# 
# This file contains crystal structure data downloaded from the 
# Cambridge Structural Database (CSD) hosted by the Cambridge 
# Crystallographic Data Centre (CCDC).
# 
# Full information about CCDC data access policies and citation 
# guidelines are available at http://www.ccdc.cam.ac.uk/access/V1 
# 
# Audit and citation data items may have been added by the CCDC. 
# Please retain this information to preserve the provenance of 
# this file and to allow appropriate attribution of the data. 
# 
#######################################################################

data_7-p2
_database_code_depnum_ccdc_archive 'CCDC 2469972'
loop_
_audit_author_name
_audit_author_address
'David Cordes'
;University of St Andrews
United Kingdom
;
_audit_update_record             
;
2025-10-28 deposited with the CCDC.	2025-11-13 downloaded from the CCDC.
;
_audit_creation_date             2025-10-28
_audit_creation_method           
;
Olex2 1.5
(compiled 2025.07.13 svn.rb7424aed for OlexSys, GUI svn.r7314)
;
_shelx_SHELXL_version_number     2025/1
# start Validation Reply Form
_vrf_THETM01_7-p2                
;
PROBLEM: The value of sine(theta_max)/wavelength is less than 0.550
RESPONSE: All crystals obtained diffracted weakly at higher angles,
 particularly above 44\% 2theta. As such the data are truncated at a d-spacing
 of 0.95.
;
_vrf_PLAT341_7-p2                
;
PROBLEM: Low Bond Precision on C-C Bonds ............... 0.02052 Ang.
RESPONSE: The crystals obtained were weakly diffracting at high angles,
 confirmed by multiple attempts at data collection. In addition there appears
 to be some degree of non-merohedral twinning which could not be dealt with
 during data-processing. As a result, the C-C bond precision is lower than
 would be anticipated. The best available data is presented.
;
_chemical_name_common            ?
_chemical_name_systematic        ?
_chemical_formula_moiety         'C62 H58 Cu N4 O8, F6 P'
_chemical_formula_sum            'C62 H58 Cu F6 N4 O8 P'
_chemical_formula_weight         1195.63
_chemical_melting_point          ?
loop_
_atom_type_symbol
_atom_type_description
_atom_type_scat_dispersion_real
_atom_type_scat_dispersion_imag
_atom_type_scat_source
C C 0.0033 0.0016 'International Tables Vol C Tables 4.2.6.8 and 6.1.1.4'
H H 0.0000 0.0000 'International Tables Vol C Tables 4.2.6.8 and 6.1.1.4'
N N 0.0061 0.0033 'International Tables Vol C Tables 4.2.6.8 and 6.1.1.4'
O O 0.0106 0.0060 'International Tables Vol C Tables 4.2.6.8 and 6.1.1.4'
F F 0.0171 0.0103 'International Tables Vol C Tables 4.2.6.8 and 6.1.1.4'
P P 0.1023 0.0942 'International Tables Vol C Tables 4.2.6.8 and 6.1.1.4'
Cu Cu 0.3201 1.2651 'International Tables Vol C Tables 4.2.6.8 and 6.1.1.4'

_shelx_space_group_comment       
;
The symmetry employed for this shelxl refinement is uniquely defined
by the following loop, which should always be used as a source of
symmetry information in preference to the above space-group names.
They are only intended as comments.
;
_space_group_crystal_system      monoclinic
_space_group_IT_number           14
_space_group_name_H-M_alt        P21/c
_space_group_name_Hall           '-P 2ybc'
loop_
_space_group_symop_operation_xyz
'x, y, z'
'-x, y+1/2, -z+1/2'
'-x, -y, -z'
'x, -y-1/2, z-1/2'

_cell_length_a                   16.7265(8)
_cell_length_b                   7.8498(4)
_cell_length_c                   43.035(2)
_cell_angle_alpha                90
_cell_angle_beta                 96.345(5)
_cell_angle_gamma                90
_cell_volume                     5615.8(5)
_cell_formula_units_Z            4
_cell_measurement_reflns_used    15018
_cell_measurement_temperature    173
_cell_measurement_theta_max      27.9520
_cell_measurement_theta_min      2.3520
_shelx_estimated_absorpt_T_max   ?
_shelx_estimated_absorpt_T_min   ?
_exptl_absorpt_coefficient_mu    0.498
_exptl_absorpt_correction_T_max  1.00000
_exptl_absorpt_correction_T_min  0.88529
_exptl_absorpt_correction_type   multi-scan
_exptl_absorpt_process_details   
;
CrysAlisPro 1.171.43.126a (Rigaku Oxford Diffraction, 2024)
Empirical absorption correction using spherical harmonics,
implemented in SCALE3 ABSPACK scaling algorithm.
;
_exptl_absorpt_special_details   ?
_exptl_crystal_colour            red
_exptl_crystal_colour_primary    red
_exptl_crystal_density_diffrn    1.414
_exptl_crystal_density_meas      ?
_exptl_crystal_density_method    ?
_exptl_crystal_description       plate
_exptl_crystal_F_000             2480
_exptl_crystal_size_max          0.42
_exptl_crystal_size_mid          0.12
_exptl_crystal_size_min          0.02
_exptl_transmission_factor_max   ?
_exptl_transmission_factor_min   ?
_diffrn_reflns_av_R_equivalents  0.0900
_diffrn_reflns_av_unetI/netI     0.0644
_diffrn_reflns_Laue_measured_fraction_full 0.999
_diffrn_reflns_Laue_measured_fraction_max 0.999
_diffrn_reflns_limit_h_max       17
_diffrn_reflns_limit_h_min       -17
_diffrn_reflns_limit_k_max       8
_diffrn_reflns_limit_k_min       -8
_diffrn_reflns_limit_l_max       45
_diffrn_reflns_limit_l_min       -45
_diffrn_reflns_number            33616
_diffrn_reflns_point_group_measured_fraction_full 0.999
_diffrn_reflns_point_group_measured_fraction_max 0.999
_diffrn_reflns_theta_full        21.963
_diffrn_reflns_theta_max         21.963
_diffrn_reflns_theta_min         1.905
_diffrn_ambient_temperature      173
_diffrn_detector                 CCD
_diffrn_detector_area_resol_mean ?
_diffrn_measured_fraction_theta_full 0.999
_diffrn_measured_fraction_theta_max 0.999
_diffrn_measurement_details      
;
List of Runs (angles in degrees, time in seconds):

  # Type    Start    End  Width  t~exp~   \w     \q     \k     \f   Frames
#--------------------------------------------------------------------------
  1  \w   -120.00  60.00   1.00  200.00    --  -29.00  54.00   0.00  180
  2  \w   -120.00  60.00   1.00  200.00    --  -29.00  54.00 120.00  180
  3  \w   -120.00  60.00   1.00  200.00    --  -29.00  54.00 240.00  180
;
_diffrn_measurement_device       'Fixed \c 2 circle'
_diffrn_measurement_device_type  'Rigaku SCXMini'
_diffrn_measurement_method       '\w scans'
_diffrn_measurement_specimen_support Loop
_diffrn_orient_matrix_type       
'CrysAlisPro convention (1999,Acta A55,543-557)'
_diffrn_orient_matrix_UB_11      0.0270413000
_diffrn_orient_matrix_UB_12      -0.0068313000
_diffrn_orient_matrix_UB_13      -0.0115289000
_diffrn_orient_matrix_UB_21      -0.0328409000
_diffrn_orient_matrix_UB_22      0.0035646000
_diffrn_orient_matrix_UB_23      -0.0119120000
_diffrn_orient_matrix_UB_31      0.0033532000
_diffrn_orient_matrix_UB_32      0.0900338000
_diffrn_orient_matrix_UB_33      -0.0004285000
_diffrn_radiation_monochromator  'SHINE graphite Monochromator'
_diffrn_radiation_probe          X-ray
_diffrn_radiation_type           'Mo K\a'
_diffrn_radiation_wavelength     0.71073
_diffrn_source                   'Sealed Tube'
_diffrn_source_type              'Sealed tube'
_reflns_Friedel_coverage         0.000
_reflns_Friedel_fraction_full    .
_reflns_Friedel_fraction_max     .
_reflns_number_gt                5478
_reflns_number_total             6867
_reflns_special_details          
;
 Reflections were merged by SHELXL according to the crystal
 class for the calculation of statistics and refinement.
 
 _reflns_Friedel_fraction is defined as the number of unique
 Friedel pairs measured divided by the number that would be
 possible theoretically, ignoring centric projections and
 systematic absences.

Analysis of the reflections suggested that the data were twinned. Attempts to
 process the data to account for this, but presumably due to the high overlap
 of the twin reflections, this resulted in data with significantly poorer
 metrics than the data processed without accounting for twinning.
;
_reflns_threshold_expression     'I > 2\s(I)'
_computing_cell_refinement       'CrysAlisPro 1.171.43.126a (Rigaku OD, 2024)'
_computing_data_collection       
'CrystalClear-SM Expert 2.1 b45 (Rigaku OD, 2015)'
_computing_data_reduction        'CrysAlisPro 1.171.43.126a (Rigaku OD, 2024)'
_computing_molecular_graphics    'Olex2 1.5 (Dolomanov et al., 2009)'
_computing_publication_material  'Olex2 1.5 (Dolomanov et al., 2009)'
_computing_structure_refinement  'SHELXL 2025/1 (Sheldrick, 2015)'
_computing_structure_solution    'SHELXT 2018/2 (Sheldrick, 2018)'
_refine_diff_density_max         0.753
_refine_diff_density_min         -1.188
_refine_diff_density_rms         0.121
_refine_ls_extinction_coef       .
_refine_ls_extinction_method     none
_refine_ls_goodness_of_fit_ref   1.259
_refine_ls_hydrogen_treatment    constr
_refine_ls_matrix_type           full
_refine_ls_number_parameters     834
_refine_ls_number_reflns         6867
_refine_ls_number_restraints     420
_refine_ls_R_factor_all          0.1679
_refine_ls_R_factor_gt           0.1472
_refine_ls_restrained_S_all      5.864
_refine_ls_shift/su_max          0.000
_refine_ls_shift/su_mean         0.000
_refine_ls_structure_factor_coef Fsqd
_refine_ls_weighting_details     
'w=1/[\s^2^(Fo^2^)+139.0982P] where P=(Fo^2^+2Fc^2^)/3'
_refine_ls_weighting_scheme      calc
_refine_ls_wR_factor_gt          0.3117
_refine_ls_wR_factor_ref         0.3205
_refine_special_details          
;
The data were weakly diffracting at high angles, so were truncated during
 refinement at a d-spacing of 0.95.

Some checks on the data following refinement of the structure suggested that
 twinning should be present. Checking the data via TWINROTMAT in PLATON did not
 identify any twins. Analysis via ROTAX suggested a possible pseudo-merohedral
 twin with the matrix [-1 0 0 0 1 0 0 0 -1], but refinement with this did not
 result in a meaningful value of BASF or an improvement in refinement metrics.
 Checking for twins via Olex2 suggested a possible non-merohedral twin with a
 matrix [-1 0 0 0.002 1 0.006 0 0.167 -1]. Attempting refinement with a HKLF5
 file generated using the twin matrix gave a stable refinement, but only a
 marginal improvement in refinement metrics (R1 decreased by 0.4, wR2 by 0.8).
 As the metric improvement was so minor, this twin refinement was not
 continued, and it appears that the data is affected by some form of subtle
 twinning.

Part of the glycol chain was disordered across two orientations. The
 hexfluorophosphate anion showed rotational disorder, and four fluorides were
 modelled across two locations. Both of these areas of disorder have been
 modelled with the minor component of the disorder isotropically refined. One
 p-methoxybenzyl group also showed disorder and was modelled across two
 orientations with the minor component of the disorder anisotropically refined.
 All of the disorder was refined with geometric and thermal restraints applied.
;
_olex2_refinement_description    
;
1. Fixed Uiso
 At 1.2 times of:
  All C(H) groups, All C(H,H) groups, All C(H,H,H,H) groups
 At 1.5 times of:
  All C(H,H,H) groups
2. Restrained distances
 O2-C28 = O2A-C28 = O2A-C29A = O2-C29
 1.45 with sigma of 0.01
 C29A-C30 = C29-C30
 1.55 with sigma of 0.01
 O7-C52 = O7A-C52A
 1.37 with sigma of 0.02
 O7-C55 = O7A-C55A
 1.43 with sigma of 0.02
 P1-F6A = P1-F5 = P1-F5A = P1-F4 = P1-F4A = P1-F3 = P1-F3A = P1-F6
 1.55 with sigma of 0.02
 C54A-C49 = C54-C49 = C54-C53 = C54A-C53A = C52-C51 = C52A-C51A = C51-C50 =
 C51A-C50A = C53-C52 = C53A-C52A = C50-C49 = C50A-C49
 1.39 with sigma of 0.001
 C49-C51 = C50-C52 = C51-C53 = C52-C54 = C53-C49 = C54-C51 = C49-C51A = C50A-
 C52A = C51A-C53A = C52A-C54A = C53A-C49 = C54A-C51A
 2.42 with sigma of 0.001
3. Restrained planarity
 C49, C54, C53, C52, O7, C51, C50
 with sigma of 0.01
 C49, C54A, C53A, C52A, O7A, C51A, C50A
 with sigma of 0.01
4. Uiso/Uaniso restraints and constraints
O2 \\sim O2A \\sim C29 \\sim C29A: within 2A with sigma of 0.04 and sigma for
terminal atoms of 0.08 within 2A
F3 \\sim F4 \\sim F5 \\sim F6 \\sim F3A \\sim F4A \\sim F5A \\sim F6A: within
2A with sigma of 0.04 and sigma for terminal atoms of 0.08 within 2A
O7 \\sim O7A \\sim C50 \\sim C51 \\sim C52 \\sim C53 \\sim C54 \\sim C55 \\sim
C50A \\sim C51A \\sim C52A \\sim C53A \\sim C54A \\sim C55A: within 2A with
sigma of 0.04 and sigma for terminal atoms of 0.08 within 2A
Uanis(C12) \\sim Ueq, Uanis(C14) \\sim Ueq, Uanis(C15) \\sim Ueq, Uanis(C17)
\\sim Ueq, Uanis(C25) \\sim Ueq, Uanis(C56) \\sim Ueq, Uanis(C61) \\sim Ueq:
with sigma of 0.01 and sigma for terminal atoms of 0.02
5. Rigid body (RIGU) restrains
 P1, F1, F2, F3, F4, F5, F6
 with sigma for 1-2 distances of 0.004 and sigma for 1-3 distances of 0.004
6. Others
 Sof(O2A)=Sof(H28C)=Sof(H28D)=Sof(C29A)=Sof(H29C)=Sof(H29D)=Sof(H30C)=
 Sof(H30D)=1-FVAR(1)
 Sof(O2)=Sof(H28A)=Sof(H28B)=Sof(C29)=Sof(H29A)=Sof(H29B)=Sof(H30A)=Sof(H30B)=
 FVAR(1)
 Sof(F3A)=Sof(F4A)=Sof(F5A)=Sof(F6A)=1-FVAR(2)
 Sof(F3)=Sof(F4)=Sof(F5)=Sof(F6)=FVAR(2)
 Sof(O7A)=Sof(C50A)=Sof(H50A)=Sof(C51A)=Sof(H51A)=Sof(C52A)=Sof(C53A)=
 Sof(H53A)=Sof(C54A)=Sof(H54A)=Sof(C55A)=Sof(H55D)=Sof(H55E)=Sof(H55F)=1-FVAR(3)
 Sof(O7)=Sof(C55)=Sof(H55A)=Sof(H55B)=Sof(H55C)=Sof(C52)=Sof(C53)=Sof(H53)=
 Sof(C54)=Sof(H54)=Sof(C50)=Sof(H50)=Sof(C51)=Sof(H51)=FVAR(3)
7.a Secondary CH2 refined with riding coordinates:
 C27(H27A,H27B), C28(H28A,H28B), C28(H28C,H28D), C29(H29A,H29B), C29A(H29C,
 H29D), C30(H30A,H30B), C30(H30C,H30D), C31(H31A,H31B), C32(H32A,H32B),
 C33(H33A,H33B), C34(H34A,H34B), C35(H35A,H35B), C36(H36A,H36B)
7.b Aromatic/amide H refined with riding coordinates:
 C2(H2), C3(H3), C5(H5), C6(H6), C8(H8), C9(H9), C14(H14), C17(H17), C18(H18),
 C21(H21), C24(H24), C25(H25), C38(H38), C39(H39), C41(H41), C42(H42), C44(H44),
  C45(H45), C50A(H50A), C51A(H51A), C53A(H53A), C54A(H54A), C57(H57), C58(H58),
 C60(H60), C61(H61), C53(H53), C54(H54), C50(H50), C51(H51)
7.c Idealised Me refined as rotating group:
 C19(H19A,H19B,H19C), C26(H26A,H26B,H26C), C55(H55A,H55B,H55C), C55A(H55D,H55E,
 H55F), C62(H62A,H62B,H62C)
;
_atom_sites_solution_hydrogens   geom
_atom_sites_solution_primary     dual
_atom_sites_solution_secondary   ?
loop_
_atom_site_label
_atom_site_type_symbol
_atom_site_fract_x
_atom_site_fract_y
_atom_site_fract_z
_atom_site_U_iso_or_equiv
_atom_site_adp_type
_atom_site_occupancy
_atom_site_site_symmetry_order
_atom_site_calc_flag
_atom_site_refinement_flags_posn
_atom_site_refinement_flags_adp
_atom_site_refinement_flags_occupancy
_atom_site_disorder_assembly
_atom_site_disorder_group
Cu1 Cu 0.75353(10) 0.5671(3) 0.40009(4) 0.0353(5) Uani 1 1 d . . . . .
P1 P 0.2516(3) 0.6853(8) 0.38980(12) 0.0667(15) Uani 1 1 d D . . . .
F1 F 0.1743(6) 0.6993(17) 0.4077(2) 0.087(4) Uani 1 1 d . . . . .
F2 F 0.3278(7) 0.671(2) 0.3715(3) 0.122(5) Uani 1 1 d . . . . .
F3 F 0.3002(10) 0.767(4) 0.4194(4) 0.142(8) Uani 0.78(2) 1 d D U P A 1
F4 F 0.2618(14) 0.498(2) 0.4043(6) 0.140(8) Uani 0.78(2) 1 d D U P A 1
F5 F 0.2004(10) 0.607(3) 0.3604(4) 0.114(7) Uani 0.78(2) 1 d D U P A 1
F6 F 0.2333(14) 0.865(2) 0.3749(4) 0.105(6) Uani 0.78(2) 1 d D U P A 1
F3A F 0.292(5) 0.857(7) 0.402(2) 0.14(2) Uiso 0.22(2) 1 d D U P A 2
F4A F 0.310(2) 0.603(5) 0.4160(7) 0.035(12) Uiso 0.22(2) 1 d D U P A 2
F5A F 0.226(5) 0.507(6) 0.377(2) 0.13(2) Uiso 0.22(2) 1 d D U P A 2
F6A F 0.201(4) 0.786(11) 0.3638(15) 0.12(2) Uiso 0.22(2) 1 d D U P A 2
O1 O 0.9354(6) 0.9998(15) 0.3089(3) 0.059(3) Uani 1 1 d . . . . .
O2 O 0.9114(13) 0.898(3) 0.2482(4) 0.082(7) Uani 0.63(3) 1 d D U P B 1
O2A O 0.940(2) 0.873(5) 0.2380(10) 0.098(12) Uiso 0.37(3) 1 d D U P B 2
O3 O 0.8111(7) 0.6574(16) 0.2110(3) 0.064(3) Uani 1 1 d . . . . .
O4 O 0.6993(6) 0.3900(15) 0.2259(2) 0.054(3) Uani 1 1 d . . . . .
O5 O 0.5627(6) 0.2806(14) 0.2566(2) 0.047(3) Uani 1 1 d . . . . .
O6 O 0.4618(6) 0.1754(15) 0.3262(2) 0.050(3) Uani 1 1 d . . . . .
O8 O 1.0803(6) 0.1430(15) 0.4360(3) 0.064(4) Uani 1 1 d . . . . .
O7 O 0.5591(18) 0.800(4) 0.5149(4) 0.058(8) Uani 0.52(4) 1 d D U P C 1
O7A O 0.5676(17) 0.717(4) 0.5161(4) 0.052(8) Uani 0.48(4) 1 d D U P C 2
N1 N 0.8427(7) 0.6487(17) 0.4327(3) 0.041(3) Uani 1 1 d . . . . .
N2 N 0.7228(7) 0.4114(17) 0.4362(2) 0.039(3) Uani 1 1 d . . . . .
N3 N 0.6539(6) 0.6735(15) 0.3754(2) 0.031(3) Uani 1 1 d . . . . .
N4 N 0.7905(6) 0.5344(15) 0.3562(3) 0.035(3) Uani 1 1 d . . . . .
C1 C 0.9058(8) 0.752(2) 0.4296(3) 0.042(4) Uani 1 1 d . . . . .
C2 C 0.9632(10) 0.787(2) 0.4549(4) 0.053(5) Uani 1 1 d . . . . .
H2 H 1.007793 0.858873 0.452237 0.064 Uiso 1 1 calc R U . . .
C3 C 0.9551(10) 0.719(2) 0.4837(4) 0.057(5) Uani 1 1 d . . . . .
H3 H 0.993666 0.744890 0.500919 0.069 Uiso 1 1 calc R U . . .
C4 C 0.8911(9) 0.6112(18) 0.4880(3) 0.037(4) Uani 1 1 d . . . . .
C5 C 0.8779(11) 0.533(2) 0.5172(4) 0.055(5) Uani 1 1 d . . . . .
H5 H 0.914555 0.554812 0.535219 0.067 Uiso 1 1 calc R U . . .
C6 C 0.8137(11) 0.427(3) 0.5197(4) 0.068(6) Uani 1 1 d . . . . .
H6 H 0.805706 0.380008 0.539447 0.081 Uiso 1 1 calc R U . . .
C7 C 0.7582(9) 0.385(2) 0.4928(3) 0.040(4) Uani 1 1 d . . . . .
C8 C 0.6900(10) 0.284(3) 0.4944(4) 0.059(5) Uani 1 1 d . . . . .
H8 H 0.678237 0.239003 0.513889 0.071 Uiso 1 1 calc R U . . .
C9 C 0.6403(9) 0.252(2) 0.4676(3) 0.048(4) Uani 1 1 d . . . . .
H9 H 0.592561 0.187301 0.468486 0.058 Uiso 1 1 calc R U . . .
C10 C 0.6598(8) 0.315(2) 0.4384(3) 0.041(4) Uani 1 1 d . . . . .
C11 C 0.7709(8) 0.463(2) 0.4632(3) 0.039(4) Uani 1 1 d . . . . .
C12 C 0.8365(8) 0.5725(19) 0.4615(3) 0.034(3) Uani 1 1 d . U . . .
C13 C 0.9132(8) 0.8227(18) 0.3985(3) 0.035(4) Uani 1 1 d . . . . .
C14 C 0.8488(8) 0.8909(17) 0.3794(3) 0.033(4) Uani 1 1 d . U . . .
H14 H 0.797200 0.890571 0.386637 0.040 Uiso 1 1 calc R U . . .
C15 C 0.8567(8) 0.9603(18) 0.3499(3) 0.034(4) Uani 1 1 d . U . . .
C16 C 0.9319(10) 0.944(2) 0.3391(4) 0.054(5) Uani 1 1 d . . . . .
C17 C 0.9982(9) 0.8818(18) 0.3570(4) 0.042(4) Uani 1 1 d . U . . .
H17 H 1.049175 0.877146 0.349255 0.051 Uiso 1 1 calc R U . . .
C18 C 0.9880(8) 0.826(2) 0.3870(4) 0.049(4) Uani 1 1 d . . . . .
H18 H 1.033843 0.787890 0.400219 0.059 Uiso 1 1 calc R U . . .
C19 C 0.7877(9) 1.032(2) 0.3289(4) 0.054(5) Uani 1 1 d . . . . .
H19A H 0.737353 0.980794 0.333932 0.081 Uiso 1 1 calc R U . . .
H19B H 0.795096 1.007342 0.307054 0.081 Uiso 1 1 calc R U . . .
H19C H 0.785419 1.155943 0.331821 0.081 Uiso 1 1 calc R U . . .
C20 C 0.6093(8) 0.267(2) 0.4088(3) 0.041(4) Uani 1 1 d . . . . .
C21 C 0.5265(9) 0.261(2) 0.4074(4) 0.055(5) Uani 1 1 d . . . . .
H21 H 0.502537 0.278496 0.426195 0.065 Uiso 1 1 calc R U . . .
C22 C 0.4766(9) 0.231(3) 0.3801(4) 0.058(5) Uani 1 1 d . . . . .
C23 C 0.5140(8) 0.201(2) 0.3531(3) 0.042(4) Uani 1 1 d . . . . .
C24 C 0.5969(9) 0.204(2) 0.3538(3) 0.044(4) Uani 1 1 d . . . . .
H24 H 0.621735 0.178608 0.335560 0.052 Uiso 1 1 calc R U . . .
C25 C 0.6434(8) 0.2433(17) 0.3819(3) 0.029(3) Uani 1 1 d . U . . .
H25 H 0.700015 0.254327 0.382110 0.035 Uiso 1 1 calc R U . . .
C26 C 0.3859(10) 0.227(4) 0.3783(5) 0.120(12) Uani 1 1 d . . . . .
H26A H 0.367052 0.108968 0.375358 0.180 Uiso 1 1 calc R U . . .
H26B H 0.363014 0.296351 0.360618 0.180 Uiso 1 1 calc R U . . .
H26C H 0.368944 0.272121 0.397725 0.180 Uiso 1 1 calc R U . . .
C27 C 1.0044(12) 0.948(3) 0.2933(5) 0.087(7) Uani 1 1 d . . . . .
H27A H 1.014500 0.824532 0.296295 0.105 Uiso 1 1 calc R U . . .
H27B H 1.053071 1.010801 0.302058 0.105 Uiso 1 1 calc R U . . .
C28 C 0.9860(11) 0.987(3) 0.2593(5) 0.089(7) Uani 1 1 d D . . . .
H28A H 0.979308 1.111363 0.256129 0.107 Uiso 0.63(3) 1 calc R U P B 1
H28B H 1.030446 0.947708 0.247681 0.107 Uiso 0.63(3) 1 calc R U P B 1
H28C H 0.957715 1.097998 0.257844 0.107 Uiso 0.37(3) 1 calc R U P B 2
H28D H 1.038252 1.005051 0.250995 0.107 Uiso 0.37(3) 1 calc R U P B 2
C29 C 0.9006(16) 0.913(4) 0.2144(5) 0.083(9) Uani 0.63(3) 1 d D U P B 1
H29A H 0.942799 0.848609 0.204945 0.099 Uiso 0.63(3) 1 calc R U P B 1
H29B H 0.902655 1.033582 0.207903 0.099 Uiso 0.63(3) 1 calc R U P B 1
C29A C 0.859(2) 0.941(6) 0.2324(10) 0.073(12) Uiso 0.37(3) 1 d D U P B 2
H29C H 0.860484 1.063441 0.227011 0.088 Uiso 0.37(3) 1 calc R U P B 2
H29D H 0.830376 0.927362 0.251166 0.088 Uiso 0.37(3) 1 calc R U P B 2
C30 C 0.8170(14) 0.836(3) 0.2045(5) 0.098(8) Uani 1 1 d D . . . .
H30A H 0.776880 0.898119 0.215499 0.118 Uiso 0.63(3) 1 calc R U P B 1
H30B H 0.803255 0.854557 0.181818 0.118 Uiso 0.63(3) 1 calc R U P B 1
H30C H 0.762288 0.882382 0.198893 0.118 Uiso 0.37(3) 1 calc R U P B 2
H30D H 0.847416 0.851037 0.186239 0.118 Uiso 0.37(3) 1 calc R U P B 2
C31 C 0.7522(11) 0.576(3) 0.1898(4) 0.073(6) Uani 1 1 d . . . . .
H31A H 0.769199 0.580275 0.168501 0.088 Uiso 1 1 calc R U . . .
H31B H 0.700521 0.637908 0.189447 0.088 Uiso 1 1 calc R U . . .
C32 C 0.7406(12) 0.397(3) 0.1987(4) 0.080(7) Uani 1 1 d . . . . .
H32A H 0.708977 0.335724 0.181316 0.096 Uiso 1 1 calc R U . . .
H32B H 0.793441 0.339536 0.202946 0.096 Uiso 1 1 calc R U . . .
C33 C 0.6882(10) 0.224(3) 0.2363(5) 0.070(6) Uani 1 1 d . . . . .
H33A H 0.741201 0.168530 0.241333 0.084 Uiso 1 1 calc R U . . .
H33B H 0.657562 0.157532 0.219353 0.084 Uiso 1 1 calc R U . . .
C34 C 0.6443(9) 0.223(2) 0.2642(4) 0.057(5) Uani 1 1 d . . . . .
H34A H 0.644038 0.106112 0.272818 0.069 Uiso 1 1 calc R U . . .
H34B H 0.672150 0.298206 0.280386 0.069 Uiso 1 1 calc R U . . .
C35 C 0.5219(9) 0.307(3) 0.2837(4) 0.056(5) Uani 1 1 d . . . . .
H35A H 0.474435 0.381074 0.278061 0.068 Uiso 1 1 calc R U . . .
H35B H 0.558271 0.367676 0.299786 0.068 Uiso 1 1 calc R U . . .
C36 C 0.4948(9) 0.143(2) 0.2972(4) 0.051(4) Uani 1 1 d . . . . .
H36A H 0.453556 0.088823 0.282118 0.061 Uiso 1 1 calc R U . . .
H36B H 0.541072 0.064362 0.300884 0.061 Uiso 1 1 calc R U . . .
C37 C 0.5837(8) 0.7190(18) 0.3855(3) 0.033(4) Uani 1 1 d . . . . .
C38 C 0.5163(9) 0.756(2) 0.3639(4) 0.045(4) Uani 1 1 d . . . . .
H38 H 0.466271 0.785211 0.371023 0.054 Uiso 1 1 calc R U . . .
C39 C 0.5235(9) 0.749(2) 0.3325(4) 0.046(4) Uani 1 1 d . . . . .
H39 H 0.477397 0.768332 0.317950 0.055 Uiso 1 1 calc R U . . .
C40 C 0.5968(9) 0.716(2) 0.3216(3) 0.042(4) Uani 1 1 d . . . . .
C41 C 0.6096(9) 0.718(2) 0.2891(4) 0.043(4) Uani 1 1 d . . . . .
H41 H 0.566648 0.747335 0.273711 0.052 Uiso 1 1 calc R U . . .
C42 C 0.6816(10) 0.680(2) 0.2806(4) 0.047(4) Uani 1 1 d . . . . .
H42 H 0.690476 0.694396 0.259321 0.056 Uiso 1 1 calc R U . . .
C43 C 0.7458(9) 0.6175(19) 0.3020(3) 0.039(4) Uani 1 1 d . . . . .
C44 C 0.8201(10) 0.562(2) 0.2933(4) 0.053(5) Uani 1 1 d . . . . .
H44 H 0.831052 0.570976 0.272167 0.064 Uiso 1 1 calc R U . . .
C45 C 0.8769(10) 0.495(2) 0.3156(4) 0.055(5) Uani 1 1 d . . . . .
H45 H 0.927272 0.458469 0.309718 0.066 Uiso 1 1 calc R U . . .
C46 C 0.8612(8) 0.4791(19) 0.3472(3) 0.037(4) Uani 1 1 d . . . . .
C47 C 0.7346(8) 0.599(2) 0.3341(3) 0.041(4) Uani 1 1 d . . . . .
C48 C 0.6612(8) 0.6577(16) 0.3442(3) 0.026(3) Uani 1 1 d . . . . .
C49 C 0.5790(4) 0.7339(12) 0.41903(12) 0.031(3) Uani 1 1 d D . . . .
C50A C 0.5120(6) 0.674(3) 0.4318(2) 0.047(10) Uani 0.48(4) 1 d D U P C 2
H50A H 0.466852 0.635714 0.418193 0.056 Uiso 0.48(4) 1 calc R U P C 2
C51A C 0.5090(8) 0.668(3) 0.4636(2) 0.041(7) Uani 0.48(4) 1 d D U P C 2
H51A H 0.461969 0.624700 0.471355 0.049 Uiso 0.48(4) 1 calc R U P C 2
C52A C 0.5724(9) 0.724(3) 0.48494(13) 0.041(7) Uani 0.48(4) 1 d D U P C 2
C53A C 0.6413(8) 0.786(3) 0.47233(19) 0.039(7) Uani 0.48(4) 1 d D U P C 2
H53A H 0.686674 0.825275 0.485571 0.046 Uiso 0.48(4) 1 calc R U P C 2
C54A C 0.6407(6) 0.787(2) 0.4403(2) 0.046(10) Uani 0.48(4) 1 d D U P C 2
H54A H 0.687438 0.829603 0.432181 0.055 Uiso 0.48(4) 1 calc R U P C 2
C55 C 0.618(2) 0.891(6) 0.5356(9) 0.067(12) Uani 0.52(4) 1 d D U P C 1
H55A H 0.620268 1.009499 0.528747 0.101 Uiso 0.52(4) 1 calc R U P C 1
H55B H 0.670572 0.837307 0.535236 0.101 Uiso 0.52(4) 1 calc R U P C 1
H55C H 0.602353 0.887202 0.556914 0.101 Uiso 0.52(4) 1 calc R U P C 1
C55A C 0.6401(19) 0.761(7) 0.5352(8) 0.058(12) Uani 0.48(4) 1 d D U P C 2
H55D H 0.669063 0.848539 0.524575 0.087 Uiso 0.48(4) 1 calc R U P C 2
H55E H 0.674050 0.659963 0.538788 0.087 Uiso 0.48(4) 1 calc R U P C 2
H55F H 0.626857 0.805853 0.555265 0.087 Uiso 0.48(4) 1 calc R U P C 2
C56 C 0.9205(8) 0.3992(19) 0.3707(3) 0.037(4) Uani 1 1 d . U . . .
C57 C 0.8964(9) 0.309(2) 0.3964(4) 0.043(4) Uani 1 1 d . . . . .
H57 H 0.840690 0.301820 0.398684 0.052 Uiso 1 1 calc R U . . .
C58 C 0.9504(8) 0.2324(17) 0.4182(4) 0.037(4) Uani 1 1 d . . . . .
H58 H 0.932713 0.178469 0.435974 0.044 Uiso 1 1 calc R U . . .
C59 C 1.0313(9) 0.235(2) 0.4139(4) 0.045(4) Uani 1 1 d . . . . .
C60 C 1.0580(10) 0.318(2) 0.3895(4) 0.060(5) Uani 1 1 d . . . . .
H60 H 1.113812 0.321210 0.387307 0.072 Uiso 1 1 calc R U . . .
C61 C 1.0024(9) 0.399(2) 0.3675(4) 0.043(4) Uani 1 1 d . U . . .
H61 H 1.021052 0.455690 0.350142 0.052 Uiso 1 1 calc R U . . .
C62 C 1.1655(10) 0.124(3) 0.4315(5) 0.090(7) Uani 1 1 d . . . . .
H62A H 1.170605 0.045686 0.414121 0.136 Uiso 1 1 calc R U . . .
H62B H 1.195040 0.078426 0.450640 0.136 Uiso 1 1 calc R U . . .
H62C H 1.187680 0.235397 0.426766 0.136 Uiso 1 1 calc R U . . .
C52 C 0.5724(9) 0.784(3) 0.48433(15) 0.039(7) Uani 0.52(4) 1 d D U P C 1
C53 C 0.6421(8) 0.827(3) 0.4702(2) 0.038(7) Uani 0.52(4) 1 d D U P C 1
H53 H 0.688044 0.873529 0.482183 0.045 Uiso 0.52(4) 1 calc R U P C 1
C54 C 0.6414(5) 0.800(2) 0.4385(2) 0.031(8) Uani 0.52(4) 1 d D U P C 1
H54 H 0.688795 0.828972 0.429408 0.038 Uiso 0.52(4) 1 calc R U P C 1
C50 C 0.5111(5) 0.693(2) 0.4332(2) 0.040(9) Uani 0.52(4) 1 d D U P C 1
H50 H 0.465497 0.647921 0.420866 0.048 Uiso 0.52(4) 1 calc R U P C 1
C51 C 0.5081(7) 0.717(3) 0.4648(2) 0.047(8) Uani 0.52(4) 1 d D U P C 1
H51 H 0.460496 0.686312 0.473598 0.057 Uiso 0.52(4) 1 calc R U P C 1

loop_
_atom_site_aniso_label
_atom_site_aniso_U_11
_atom_site_aniso_U_22
_atom_site_aniso_U_33
_atom_site_aniso_U_23
_atom_site_aniso_U_13
_atom_site_aniso_U_12
Cu1 0.0290(9) 0.0455(11) 0.0308(10) -0.0042(9) 0.0000(7) 0.0003(9)
P1 0.037(2) 0.094(4) 0.071(3) 0.037(3) 0.014(2) 0.007(3)
F1 0.048(5) 0.148(11) 0.069(6) 0.038(7) 0.019(5) 0.031(6)
F2 0.061(7) 0.171(13) 0.143(10) 0.045(10) 0.056(7) 0.015(8)
F3 0.084(10) 0.25(2) 0.086(10) 0.014(11) -0.011(8) -0.053(14)
F4 0.133(16) 0.099(11) 0.204(19) 0.086(12) 0.092(14) 0.053(10)
F5 0.103(10) 0.135(16) 0.110(10) -0.036(11) 0.032(8) -0.035(11)
F6 0.162(16) 0.077(9) 0.086(12) 0.030(8) 0.053(10) 0.025(9)
O1 0.043(7) 0.069(9) 0.069(8) -0.017(7) 0.020(6) -0.013(6)
O2 0.124(17) 0.070(13) 0.057(12) -0.037(11) 0.025(12) -0.032(13)
O3 0.045(7) 0.054(8) 0.095(10) 0.001(7) 0.015(7) -0.006(6)
O4 0.059(7) 0.056(8) 0.051(7) -0.010(6) 0.028(6) 0.000(6)
O5 0.036(6) 0.056(7) 0.046(6) -0.003(6) -0.003(5) -0.001(5)
O6 0.031(6) 0.079(9) 0.039(6) -0.005(6) -0.001(5) -0.008(6)
O8 0.034(6) 0.055(8) 0.099(9) -0.017(7) -0.014(6) 0.006(6)
O7 0.063(13) 0.068(19) 0.045(12) 0.017(12) 0.021(11) -0.021(15)
O7A 0.058(14) 0.058(19) 0.044(13) 0.004(12) 0.017(11) -0.025(15)
N1 0.031(7) 0.056(9) 0.035(7) -0.015(7) 0.000(6) 0.009(7)
N2 0.034(7) 0.052(9) 0.029(7) -0.001(6) -0.003(5) 0.022(7)
N3 0.031(7) 0.033(7) 0.032(7) 0.022(6) 0.008(5) -0.006(6)
N4 0.030(7) 0.039(8) 0.035(7) -0.004(6) 0.004(6) -0.001(6)
C1 0.022(8) 0.055(11) 0.047(10) -0.004(9) -0.006(7) 0.012(8)
C2 0.044(10) 0.051(11) 0.059(12) -0.010(10) -0.018(9) 0.013(9)
C3 0.044(10) 0.048(12) 0.074(14) -0.017(10) -0.025(9) -0.003(9)
C4 0.047(9) 0.022(8) 0.038(9) -0.004(7) -0.014(7) 0.013(7)
C5 0.067(12) 0.054(12) 0.039(10) -0.016(9) -0.020(9) 0.022(10)
C6 0.072(13) 0.104(17) 0.025(9) -0.007(11) -0.004(9) 0.049(14)
C7 0.046(10) 0.043(10) 0.028(9) 0.001(7) -0.002(7) 0.018(8)
C8 0.065(12) 0.086(15) 0.027(9) -0.007(9) 0.007(8) 0.006(11)
C9 0.039(9) 0.077(13) 0.030(9) 0.005(9) 0.007(7) 0.011(9)
C10 0.023(8) 0.053(11) 0.049(10) 0.002(8) 0.008(7) -0.004(8)
C11 0.036(8) 0.052(11) 0.028(8) -0.011(8) 0.004(7) 0.013(8)
C12 0.033(7) 0.029(7) 0.040(7) -0.012(6) -0.001(6) 0.009(6)
C13 0.027(8) 0.029(9) 0.048(10) -0.022(8) -0.005(7) -0.005(7)
C14 0.032(7) 0.024(7) 0.043(7) -0.013(6) 0.002(6) -0.006(6)
C15 0.034(7) 0.026(7) 0.041(7) -0.003(6) 0.000(6) -0.001(6)
C16 0.054(11) 0.056(12) 0.053(11) -0.013(10) 0.008(9) -0.033(10)
C17 0.042(7) 0.026(7) 0.058(8) -0.012(6) 0.003(7) -0.004(6)
C18 0.021(8) 0.048(11) 0.075(12) -0.007(10) -0.005(8) -0.008(8)
C19 0.043(9) 0.062(12) 0.059(11) 0.004(10) 0.011(8) 0.010(9)
C20 0.031(8) 0.065(12) 0.029(8) 0.008(8) 0.002(7) -0.002(8)
C21 0.037(9) 0.095(15) 0.033(9) 0.004(9) 0.009(7) 0.005(10)
C22 0.025(8) 0.101(16) 0.047(10) -0.002(10) 0.006(8) -0.019(9)
C23 0.027(8) 0.058(11) 0.042(9) -0.005(8) 0.006(7) -0.002(8)
C24 0.041(9) 0.055(11) 0.036(9) -0.002(8) 0.009(7) 0.000(8)
C25 0.032(6) 0.023(6) 0.033(7) -0.014(6) 0.005(6) 0.004(6)
C26 0.029(10) 0.27(4) 0.058(13) 0.026(18) 0.013(9) -0.010(16)
C27 0.081(15) 0.090(17) 0.097(17) -0.024(15) 0.037(13) -0.015(14)
C28 0.099(17) 0.072(16) 0.102(19) -0.008(14) 0.039(14) -0.030(14)
C29 0.107(19) 0.068(17) 0.079(17) 0.021(15) 0.040(16) 0.024(16)
C30 0.109(19) 0.11(2) 0.074(15) 0.028(15) 0.019(13) 0.032(17)
C31 0.062(12) 0.110(19) 0.050(11) -0.015(13) 0.020(9) -0.018(13)
C32 0.063(13) 0.12(2) 0.063(13) -0.017(13) 0.034(10) 0.003(13)
C33 0.045(11) 0.080(16) 0.087(15) -0.015(13) 0.018(10) 0.001(11)
C34 0.046(10) 0.068(13) 0.057(11) 0.021(10) 0.004(8) 0.001(10)
C35 0.038(9) 0.092(15) 0.038(10) 0.004(10) 0.002(8) -0.009(10)
C36 0.043(10) 0.065(12) 0.046(10) -0.002(9) 0.003(8) -0.004(9)
C37 0.029(8) 0.023(8) 0.047(9) 0.004(7) 0.010(7) -0.011(7)
C38 0.028(8) 0.054(11) 0.051(11) 0.012(9) -0.004(7) 0.007(8)
C39 0.034(9) 0.043(10) 0.056(11) 0.023(9) -0.015(8) -0.001(8)
C40 0.035(9) 0.052(11) 0.038(9) 0.009(8) 0.000(7) -0.013(8)
C41 0.042(10) 0.039(10) 0.045(10) 0.006(8) -0.006(8) 0.000(8)
C42 0.064(12) 0.042(10) 0.034(9) -0.009(8) -0.001(8) -0.013(9)
C43 0.040(9) 0.043(10) 0.032(9) -0.002(7) -0.001(7) -0.012(8)
C44 0.059(11) 0.069(12) 0.032(9) -0.020(9) 0.010(8) -0.011(10)
C45 0.044(10) 0.078(14) 0.046(10) -0.030(10) 0.022(8) -0.017(9)
C46 0.024(8) 0.037(9) 0.051(10) -0.011(8) 0.008(7) -0.011(7)
C47 0.030(8) 0.056(11) 0.035(9) -0.008(8) 0.000(7) -0.010(8)
C48 0.036(8) 0.013(7) 0.027(8) 0.009(6) -0.005(6) -0.004(6)
C49 0.024(8) 0.025(8) 0.045(9) 0.005(7) 0.006(7) 0.013(7)
C50A 0.037(18) 0.052(18) 0.049(17) -0.005(17) -0.005(17) -0.007(17)
C51A 0.034(14) 0.039(15) 0.052(14) -0.004(13) 0.011(13) -0.010(12)
C52A 0.038(12) 0.041(15) 0.046(13) 0.003(12) 0.015(11) -0.003(12)
C53A 0.031(14) 0.040(15) 0.046(14) 0.008(13) 0.010(13) 0.008(12)
C54A 0.037(18) 0.047(19) 0.053(18) 0.001(18) 0.004(17) 0.002(17)
C55 0.10(3) 0.05(2) 0.05(2) -0.03(2) 0.014(19) -0.04(2)
C55A 0.04(2) 0.09(3) 0.042(19) 0.00(2) 0.000(16) -0.03(2)
C56 0.033(7) 0.040(7) 0.040(7) -0.022(6) 0.009(6) 0.001(6)
C57 0.039(9) 0.044(10) 0.047(10) -0.015(8) 0.006(8) -0.004(8)
C58 0.042(9) 0.013(8) 0.053(10) -0.007(7) -0.006(8) -0.002(7)
C59 0.028(9) 0.032(10) 0.071(12) -0.025(9) -0.006(8) 0.001(8)
C60 0.030(9) 0.065(13) 0.085(14) -0.022(12) 0.013(10) 0.005(9)
C61 0.037(7) 0.039(8) 0.055(8) -0.007(7) 0.011(6) -0.012(6)
C62 0.032(10) 0.108(19) 0.128(19) -0.004(16) -0.004(11) 0.013(11)
C52 0.043(12) 0.032(15) 0.044(12) 0.000(11) 0.012(11) -0.007(11)
C53 0.040(14) 0.024(14) 0.050(14) -0.001(12) 0.005(13) -0.009(12)
C54 0.028(15) 0.029(15) 0.041(16) 0.008(14) 0.018(14) -0.010(14)
C50 0.027(15) 0.047(17) 0.049(17) -0.004(15) 0.011(15) 0.002(15)
C51 0.037(14) 0.049(16) 0.057(14) -0.013(13) 0.015(13) 0.004(13)

_geom_special_details            
;
 All esds (except the esd in the dihedral angle between two l.s. planes)
 are estimated using the full covariance matrix.  The cell esds are taken
 into account individually in the estimation of esds in distances, angles
 and torsion angles; correlations between esds in cell parameters are only
 used when they are defined by crystal symmetry.  An approximate (isotropic)
 treatment of cell esds is used for estimating esds involving l.s. planes.
;
loop_
_geom_bond_atom_site_label_1
_geom_bond_atom_site_label_2
_geom_bond_distance
_geom_bond_site_symmetry_2
_geom_bond_publ_flag
Cu1 N1 2.035(12) . ?
Cu1 N2 2.087(13) . ?
Cu1 N3 2.053(11) . ?
Cu1 N4 2.068(11) . ?
P1 F1 1.581(10) . ?
P1 F2 1.573(11) . ?
P1 F3 1.568(14) . ?
P1 F4 1.598(13) . ?
P1 F5 1.572(14) . ?
P1 F6 1.568(13) . ?
P1 F3A 1.56(2) . ?
P1 F4A 1.547(18) . ?
P1 F5A 1.55(2) . ?
P1 F6A 1.55(2) . ?
O1 C16 1.377(19) . ?
O1 C27 1.46(2) . ?
O2 C28 1.464(10) . ?
O2 C29 1.452(10) . ?
O2A C28 1.444(11) . ?
O2A C29A 1.451(11) . ?
O3 C30 1.44(2) . ?
O3 C31 1.42(2) . ?
O4 C32 1.424(19) . ?
O4 C33 1.40(2) . ?
O5 C34 1.440(17) . ?
O5 C35 1.430(17) . ?
O6 C23 1.386(17) . ?
O6 C36 1.445(17) . ?
O8 C59 1.387(19) . ?
O8 C62 1.467(19) . ?
O7 C55 1.437(19) . ?
O7 C52 1.366(17) . ?
O7A C52A 1.352(17) . ?
O7A C55A 1.431(19) . ?
N1 C1 1.352(19) . ?
N1 C12 1.389(18) . ?
N2 C10 1.310(18) . ?
N2 C11 1.397(17) . ?
N3 C37 1.346(17) . ?
N3 C48 1.368(16) . ?
N4 C46 1.356(17) . ?
N4 C47 1.357(18) . ?
C1 C2 1.40(2) . ?
C1 C13 1.46(2) . ?
C2 H2 0.9500 . ?
C2 C3 1.37(2) . ?
C3 H3 0.9500 . ?
C3 C4 1.39(2) . ?
C4 C5 1.44(2) . ?
C4 C12 1.413(19) . ?
C5 H5 0.9500 . ?
C5 C6 1.37(3) . ?
C6 H6 0.9500 . ?
C6 C7 1.44(2) . ?
C7 C8 1.40(2) . ?
C7 C11 1.45(2) . ?
C8 H8 0.9500 . ?
C8 C9 1.37(2) . ?
C9 H9 0.9500 . ?
C9 C10 1.42(2) . ?
C10 C20 1.50(2) . ?
C11 C12 1.40(2) . ?
C13 C14 1.387(19) . ?
C13 C18 1.40(2) . ?
C14 H14 0.9500 . ?
C14 C15 1.400(19) . ?
C15 C16 1.39(2) . ?
C15 C19 1.498(19) . ?
C16 C17 1.37(2) . ?
C17 H17 0.9500 . ?
C17 C18 1.39(2) . ?
C18 H18 0.9500 . ?
C19 H19A 0.9800 . ?
C19 H19B 0.9800 . ?
C19 H19C 0.9800 . ?
C20 C21 1.38(2) . ?
C20 C25 1.360(18) . ?
C21 H21 0.9500 . ?
C21 C22 1.39(2) . ?
C22 C23 1.40(2) . ?
C22 C26 1.51(2) . ?
C23 C24 1.383(19) . ?
C24 H24 0.9500 . ?
C24 C25 1.396(19) . ?
C25 H25 0.9500 . ?
C26 H26A 0.9800 . ?
C26 H26B 0.9800 . ?
C26 H26C 0.9800 . ?
C27 H27A 0.9900 . ?
C27 H27B 0.9900 . ?
C27 C28 1.49(3) . ?
C28 H28A 0.9900 . ?
C28 H28B 0.9900 . ?
C28 H28C 0.9900 . ?
C28 H28D 0.9900 . ?
C29 H29A 0.9900 . ?
C29 H29B 0.9900 . ?
C29 C30 1.538(10) . ?
C29A H29C 0.9900 . ?
C29A H29D 0.9900 . ?
C29A C30 1.556(11) . ?
C30 H30A 0.9900 . ?
C30 H30B 0.9900 . ?
C30 H30C 0.9900 . ?
C30 H30D 0.9900 . ?
C31 H31A 0.9900 . ?
C31 H31B 0.9900 . ?
C31 C32 1.48(3) . ?
C32 H32A 0.9900 . ?
C32 H32B 0.9900 . ?
C33 H33A 0.9900 . ?
C33 H33B 0.9900 . ?
C33 C34 1.48(2) . ?
C34 H34A 0.9900 . ?
C34 H34B 0.9900 . ?
C35 H35A 0.9900 . ?
C35 H35B 0.9900 . ?
C35 C36 1.50(2) . ?
C36 H36A 0.9900 . ?
C36 H36B 0.9900 . ?
C37 C38 1.411(19) . ?
C37 C49 1.456(15) . ?
C38 H38 0.9500 . ?
C38 C39 1.37(2) . ?
C39 H39 0.9500 . ?
C39 C40 1.39(2) . ?
C40 C41 1.44(2) . ?
C40 C48 1.444(19) . ?
C41 H41 0.9500 . ?
C41 C42 1.33(2) . ?
C42 H42 0.9500 . ?
C42 C43 1.42(2) . ?
C43 C44 1.41(2) . ?
C43 C47 1.420(19) . ?
C44 H44 0.9500 . ?
C44 C45 1.38(2) . ?
C45 H45 0.9500 . ?
C45 C46 1.42(2) . ?
C46 C56 1.47(2) . ?
C47 C48 1.422(19) . ?
C49 C50A 1.3847(11) . ?
C49 C54A 1.3653(10) . ?
C49 C54 1.3654(10) . ?
C49 C50 1.3847(11) . ?
C50A H50A 0.9500 . ?
C50A C51A 1.3790(9) . ?
C51A H51A 0.9500 . ?
C51A C52A 1.3935(10) . ?
C52A C53A 1.4126(10) . ?
C53A H53A 0.9500 . ?
C53A C54A 1.3795(9) . ?
C54A H54A 0.9500 . ?
C55 H55A 0.9800 . ?
C55 H55B 0.9800 . ?
C55 H55C 0.9800 . ?
C55A H55D 0.9800 . ?
C55A H55E 0.9800 . ?
C55A H55F 0.9800 . ?
C56 C57 1.41(2) . ?
C56 C61 1.392(19) . ?
C57 H57 0.9500 . ?
C57 C58 1.37(2) . ?
C58 H58 0.9500 . ?
C58 C59 1.39(2) . ?
C59 C60 1.35(2) . ?
C60 H60 0.9500 . ?
C60 C61 1.41(2) . ?
C61 H61 0.9500 . ?
C62 H62A 0.9800 . ?
C62 H62B 0.9800 . ?
C62 H62C 0.9800 . ?
C52 C53 1.4126(10) . ?
C52 C51 1.3935(10) . ?
C53 H53 0.9500 . ?
C53 C54 1.3795(9) . ?
C54 H54 0.9500 . ?
C50 H50 0.9500 . ?
C50 C51 1.3790(9) . ?
C51 H51 0.9500 . ?

loop_
_geom_angle_atom_site_label_1
_geom_angle_atom_site_label_2
_geom_angle_atom_site_label_3
_geom_angle
_geom_angle_site_symmetry_1
_geom_angle_site_symmetry_3
_geom_angle_publ_flag
N1 Cu1 N2 83.8(5) . . ?
N1 Cu1 N3 136.1(5) . . ?
N1 Cu1 N4 113.5(5) . . ?
N3 Cu1 N2 111.8(4) . . ?
N3 Cu1 N4 83.4(4) . . ?
N4 Cu1 N2 137.0(5) . . ?
F1 P1 F4 86.1(8) . . ?
F2 P1 F1 179.2(8) . . ?
F2 P1 F4 94.0(9) . . ?
F3 P1 F1 87.4(9) . . ?
F3 P1 F2 93.4(9) . . ?
F3 P1 F4 92.0(14) . . ?
F3 P1 F5 178.2(12) . . ?
F3 P1 F6 91.5(13) . . ?
F5 P1 F1 91.0(8) . . ?
F5 P1 F2 88.2(9) . . ?
F5 P1 F4 88.7(13) . . ?
F6 P1 F1 90.2(8) . . ?
F6 P1 F2 89.7(9) . . ?
F6 P1 F4 174.8(13) . . ?
F6 P1 F5 87.7(11) . . ?
F3A P1 F1 98(3) . . ?
F3A P1 F2 83(3) . . ?
F4A P1 F1 98.9(15) . . ?
F4A P1 F2 81.7(16) . . ?
F4A P1 F3A 85(4) . . ?
F4A P1 F5A 90(4) . . ?
F5A P1 F1 92(3) . . ?
F5A P1 F2 88(3) . . ?
F5A P1 F3A 170(5) . . ?
F6A P1 F1 84(3) . . ?
F6A P1 F2 95(3) . . ?
F6A P1 F3A 89(4) . . ?
F6A P1 F4A 173(4) . . ?
F6A P1 F5A 95(4) . . ?
C16 O1 C27 117.7(15) . . ?
C29 O2 C28 107.2(18) . . ?
C28 O2A C29A 107(2) . . ?
C31 O3 C30 111.9(16) . . ?
C33 O4 C32 112.9(15) . . ?
C35 O5 C34 112.8(11) . . ?
C23 O6 C36 118.9(11) . . ?
C59 O8 C62 118.1(15) . . ?
C52 O7 C55 118(3) . . ?
C52A O7A C55A 115(2) . . ?
C1 N1 Cu1 129.9(10) . . ?
C1 N1 C12 118.9(12) . . ?
C12 N1 Cu1 111.0(10) . . ?
C10 N2 Cu1 131.2(10) . . ?
C10 N2 C11 120.2(13) . . ?
C11 N2 Cu1 106.5(10) . . ?
C37 N3 Cu1 128.9(9) . . ?
C37 N3 C48 121.2(11) . . ?
C48 N3 Cu1 108.4(8) . . ?
C46 N4 Cu1 131.1(10) . . ?
C46 N4 C47 118.5(12) . . ?
C47 N4 Cu1 109.9(9) . . ?
N1 C1 C2 121.2(15) . . ?
N1 C1 C13 117.6(12) . . ?
C2 C1 C13 121.2(15) . . ?
C1 C2 H2 120.0 . . ?
C3 C2 C1 119.9(17) . . ?
C3 C2 H2 120.0 . . ?
C2 C3 H3 119.6 . . ?
C2 C3 C4 120.9(15) . . ?
C4 C3 H3 119.6 . . ?
C3 C4 C5 124.8(15) . . ?
C3 C4 C12 117.5(15) . . ?
C12 C4 C5 117.7(15) . . ?
C4 C5 H5 119.2 . . ?
C6 C5 C4 121.6(15) . . ?
C6 C5 H5 119.2 . . ?
C5 C6 H6 119.4 . . ?
C5 C6 C7 121.1(17) . . ?
C7 C6 H6 119.4 . . ?
C6 C7 C11 117.8(16) . . ?
C8 C7 C6 123.1(16) . . ?
C8 C7 C11 118.9(13) . . ?
C7 C8 H8 120.5 . . ?
C9 C8 C7 119.0(15) . . ?
C9 C8 H8 120.5 . . ?
C8 C9 H9 119.9 . . ?
C8 C9 C10 120.3(16) . . ?
C10 C9 H9 119.9 . . ?
N2 C10 C9 121.9(14) . . ?
N2 C10 C20 118.0(13) . . ?
C9 C10 C20 120.1(14) . . ?
N2 C11 C7 118.8(14) . . ?
N2 C11 C12 120.9(13) . . ?
C12 C11 C7 119.8(13) . . ?
N1 C12 C4 121.5(14) . . ?
N1 C12 C11 116.6(12) . . ?
C11 C12 C4 121.9(14) . . ?
C14 C13 C1 123.3(13) . . ?
C14 C13 C18 116.8(15) . . ?
C18 C13 C1 119.9(13) . . ?
C13 C14 H14 118.6 . . ?
C13 C14 C15 122.8(13) . . ?
C15 C14 H14 118.6 . . ?
C14 C15 C19 123.5(13) . . ?
C16 C15 C14 116.5(14) . . ?
C16 C15 C19 119.7(14) . . ?
O1 C16 C15 114.8(15) . . ?
C17 C16 O1 121.9(15) . . ?
C17 C16 C15 123.3(16) . . ?
C16 C17 H17 121.3 . . ?
C16 C17 C18 117.4(15) . . ?
C18 C17 H17 121.3 . . ?
C13 C18 H18 118.7 . . ?
C17 C18 C13 122.7(15) . . ?
C17 C18 H18 118.7 . . ?
C15 C19 H19A 109.5 . . ?
C15 C19 H19B 109.5 . . ?
C15 C19 H19C 109.5 . . ?
H19A C19 H19B 109.5 . . ?
H19A C19 H19C 109.5 . . ?
H19B C19 H19C 109.5 . . ?
C21 C20 C10 120.9(13) . . ?
C25 C20 C10 120.5(13) . . ?
C25 C20 C21 118.3(13) . . ?
C20 C21 H21 118.4 . . ?
C20 C21 C22 123.2(14) . . ?
C22 C21 H21 118.4 . . ?
C21 C22 C23 116.8(13) . . ?
C21 C22 C26 123.6(15) . . ?
C23 C22 C26 119.6(15) . . ?
O6 C23 C22 114.8(12) . . ?
C24 C23 O6 123.9(13) . . ?
C24 C23 C22 121.3(14) . . ?
C23 C24 H24 120.5 . . ?
C23 C24 C25 118.9(13) . . ?
C25 C24 H24 120.5 . . ?
C20 C25 C24 121.3(13) . . ?
C20 C25 H25 119.3 . . ?
C24 C25 H25 119.3 . . ?
C22 C26 H26A 109.5 . . ?
C22 C26 H26B 109.5 . . ?
C22 C26 H26C 109.5 . . ?
H26A C26 H26B 109.5 . . ?
H26A C26 H26C 109.5 . . ?
H26B C26 H26C 109.5 . . ?
O1 C27 H27A 110.1 . . ?
O1 C27 H27B 110.1 . . ?
O1 C27 C28 107.9(18) . . ?
H27A C27 H27B 108.4 . . ?
C28 C27 H27A 110.1 . . ?
C28 C27 H27B 110.1 . . ?
O2 C28 C27 107.3(16) . . ?
O2 C28 H28A 110.3 . . ?
O2 C28 H28B 110.3 . . ?
O2A C28 C27 122(3) . . ?
O2A C28 H28C 106.8 . . ?
O2A C28 H28D 106.8 . . ?
C27 C28 H28A 110.3 . . ?
C27 C28 H28B 110.3 . . ?
C27 C28 H28C 106.8 . . ?
C27 C28 H28D 106.8 . . ?
H28A C28 H28B 108.5 . . ?
H28C C28 H28D 106.6 . . ?
O2 C29 H29A 110.8 . . ?
O2 C29 H29B 110.8 . . ?
O2 C29 C30 104.7(17) . . ?
H29A C29 H29B 108.9 . . ?
C30 C29 H29A 110.8 . . ?
C30 C29 H29B 110.8 . . ?
O2A C29A H29C 110.7 . . ?
O2A C29A H29D 110.7 . . ?
O2A C29A C30 105(2) . . ?
H29C C29A H29D 108.8 . . ?
C30 C29A H29C 110.7 . . ?
C30 C29A H29D 110.7 . . ?
O3 C30 C29 114(2) . . ?
O3 C30 C29A 114(3) . . ?
O3 C30 H30A 108.7 . . ?
O3 C30 H30B 108.7 . . ?
O3 C30 H30C 108.8 . . ?
O3 C30 H30D 108.8 . . ?
C29 C30 H30A 108.7 . . ?
C29 C30 H30B 108.7 . . ?
C29A C30 H30C 108.8 . . ?
C29A C30 H30D 108.8 . . ?
H30A C30 H30B 107.6 . . ?
H30C C30 H30D 107.7 . . ?
O3 C31 H31A 109.4 . . ?
O3 C31 H31B 109.4 . . ?
O3 C31 C32 111.3(18) . . ?
H31A C31 H31B 108.0 . . ?
C32 C31 H31A 109.4 . . ?
C32 C31 H31B 109.4 . . ?
O4 C32 C31 109.7(16) . . ?
O4 C32 H32A 109.7 . . ?
O4 C32 H32B 109.7 . . ?
C31 C32 H32A 109.7 . . ?
C31 C32 H32B 109.7 . . ?
H32A C32 H32B 108.2 . . ?
O4 C33 H33A 109.4 . . ?
O4 C33 H33B 109.4 . . ?
O4 C33 C34 111.1(16) . . ?
H33A C33 H33B 108.0 . . ?
C34 C33 H33A 109.4 . . ?
C34 C33 H33B 109.4 . . ?
O5 C34 C33 111.0(14) . . ?
O5 C34 H34A 109.4 . . ?
O5 C34 H34B 109.4 . . ?
C33 C34 H34A 109.4 . . ?
C33 C34 H34B 109.4 . . ?
H34A C34 H34B 108.0 . . ?
O5 C35 H35A 109.2 . . ?
O5 C35 H35B 109.2 . . ?
O5 C35 C36 112.3(15) . . ?
H35A C35 H35B 107.9 . . ?
C36 C35 H35A 109.2 . . ?
C36 C35 H35B 109.2 . . ?
O6 C36 C35 110.2(14) . . ?
O6 C36 H36A 109.6 . . ?
O6 C36 H36B 109.6 . . ?
C35 C36 H36A 109.6 . . ?
C35 C36 H36B 109.6 . . ?
H36A C36 H36B 108.1 . . ?
N3 C37 C38 120.2(13) . . ?
N3 C37 C49 119.1(11) . . ?
C38 C37 C49 120.7(12) . . ?
C37 C38 H38 120.3 . . ?
C39 C38 C37 119.4(14) . . ?
C39 C38 H38 120.3 . . ?
C38 C39 H39 119.3 . . ?
C38 C39 C40 121.3(14) . . ?
C40 C39 H39 119.3 . . ?
C39 C40 C41 124.1(14) . . ?
C39 C40 C48 117.0(13) . . ?
C41 C40 C48 118.6(13) . . ?
C40 C41 H41 119.9 . . ?
C42 C41 C40 120.1(14) . . ?
C42 C41 H41 119.9 . . ?
C41 C42 H42 118.7 . . ?
C41 C42 C43 122.7(15) . . ?
C43 C42 H42 118.7 . . ?
C44 C43 C42 124.0(14) . . ?
C44 C43 C47 116.4(14) . . ?
C47 C43 C42 119.5(14) . . ?
C43 C44 H44 120.2 . . ?
C45 C44 C43 119.6(14) . . ?
C45 C44 H44 120.2 . . ?
C44 C45 H45 119.5 . . ?
C44 C45 C46 121.0(15) . . ?
C46 C45 H45 119.5 . . ?
N4 C46 C45 120.2(14) . . ?
N4 C46 C56 119.0(13) . . ?
C45 C46 C56 120.8(13) . . ?
N4 C47 C43 124.3(13) . . ?
N4 C47 C48 117.3(12) . . ?
C43 C47 C48 118.5(13) . . ?
N3 C48 C40 119.5(12) . . ?
N3 C48 C47 120.2(12) . . ?
C47 C48 C40 120.0(12) . . ?
C50A C49 C37 119.9(8) . . ?
C54A C49 C37 124.6(8) . . ?
C54A C49 C50A 115.15(11) . . ?
C54 C49 C37 121.2(8) . . ?
C54 C49 C50 115.15(11) . . ?
C50 C49 C37 123.6(8) . . ?
C49 C50A H50A 119.2 . . ?
C51A C50A C49 121.64(11) . . ?
C51A C50A H50A 119.2 . . ?
C50A C51A H51A 118.8 . . ?
C50A C51A C52A 122.39(8) . . ?
C52A C51A H51A 118.8 . . ?
O7A C52A C51A 121.0(15) . . ?
O7A C52A C53A 122.3(15) . . ?
C51A C52A C53A 116.68(9) . . ?
C52A C53A H53A 120.9 . . ?
C54A C53A C52A 118.15(8) . . ?
C54A C53A H53A 120.9 . . ?
C49 C54A C53A 126.00(11) . . ?
C49 C54A H54A 117.0 . . ?
C53A C54A H54A 117.0 . . ?
O7 C55 H55A 109.5 . . ?
O7 C55 H55B 109.5 . . ?
O7 C55 H55C 109.5 . . ?
H55A C55 H55B 109.5 . . ?
H55A C55 H55C 109.5 . . ?
H55B C55 H55C 109.5 . . ?
O7A C55A H55D 109.5 . . ?
O7A C55A H55E 109.5 . . ?
O7A C55A H55F 109.5 . . ?
H55D C55A H55E 109.5 . . ?
H55D C55A H55F 109.5 . . ?
H55E C55A H55F 109.5 . . ?
C57 C56 C46 121.5(13) . . ?
C61 C56 C46 121.8(14) . . ?
C61 C56 C57 116.6(14) . . ?
C56 C57 H57 118.8 . . ?
C58 C57 C56 122.4(14) . . ?
C58 C57 H57 118.8 . . ?
C57 C58 H58 120.6 . . ?
C57 C58 C59 118.8(16) . . ?
C59 C58 H58 120.6 . . ?
C58 C59 O8 114.4(16) . . ?
C60 C59 O8 124.2(15) . . ?
C60 C59 C58 121.4(16) . . ?
C59 C60 H60 120.3 . . ?
C59 C60 C61 119.5(15) . . ?
C61 C60 H60 120.3 . . ?
C56 C61 C60 121.2(15) . . ?
C56 C61 H61 119.4 . . ?
C60 C61 H61 119.4 . . ?
O8 C62 H62A 109.5 . . ?
O8 C62 H62B 109.5 . . ?
O8 C62 H62C 109.5 . . ?
H62A C62 H62B 109.5 . . ?
H62A C62 H62C 109.5 . . ?
H62B C62 H62C 109.5 . . ?
O7 C52 C53 128.6(15) . . ?
O7 C52 C51 114.7(15) . . ?
C51 C52 C53 116.67(9) . . ?
C52 C53 H53 120.9 . . ?
C54 C53 C52 118.15(8) . . ?
C54 C53 H53 120.9 . . ?
C49 C54 C53 126.00(10) . . ?
C49 C54 H54 117.0 . . ?
C53 C54 H54 117.0 . . ?
C49 C50 H50 119.2 . . ?
C51 C50 C49 121.64(11) . . ?
C51 C50 H50 119.2 . . ?
C52 C51 H51 118.8 . . ?
C50 C51 C52 122.39(8) . . ?
C50 C51 H51 118.8 . . ?

loop_
_geom_torsion_atom_site_label_1
_geom_torsion_atom_site_label_2
_geom_torsion_atom_site_label_3
_geom_torsion_atom_site_label_4
_geom_torsion
_geom_torsion_site_symmetry_1
_geom_torsion_site_symmetry_2
_geom_torsion_site_symmetry_3
_geom_torsion_site_symmetry_4
_geom_torsion_publ_flag
Cu1 N1 C1 C2 -177.1(11) . . . . ?
Cu1 N1 C1 C13 1(2) . . . . ?
Cu1 N1 C12 C4 -179.0(10) . . . . ?
Cu1 N1 C12 C11 -2.5(15) . . . . ?
Cu1 N2 C10 C9 -163.9(12) . . . . ?
Cu1 N2 C10 C20 18(2) . . . . ?
Cu1 N2 C11 C7 175.3(10) . . . . ?
Cu1 N2 C11 C12 -12.2(16) . . . . ?
Cu1 N3 C37 C38 -166.3(11) . . . . ?
Cu1 N3 C37 C49 15.3(18) . . . . ?
Cu1 N3 C48 C40 177.1(10) . . . . ?
Cu1 N3 C48 C47 -8.8(15) . . . . ?
Cu1 N4 C46 C45 -169.3(11) . . . . ?
Cu1 N4 C46 C56 12(2) . . . . ?
Cu1 N4 C47 C43 171.6(12) . . . . ?
Cu1 N4 C47 C48 -6.4(16) . . . . ?
O1 C16 C17 C18 -178.9(14) . . . . ?
O1 C27 C28 O2 -57(2) . . . . ?
O1 C27 C28 O2A -84(3) . . . . ?
O2 C29 C30 O3 -65(3) . . . . ?
O2A C29A C30 O3 62(5) . . . . ?
O3 C31 C32 O4 72(2) . . . . ?
O4 C33 C34 O5 67(2) . . . . ?
O5 C35 C36 O6 173.9(11) . . . . ?
O6 C23 C24 C25 175.3(15) . . . . ?
O8 C59 C60 C61 176.7(14) . . . . ?
O7 C52 C53 C54 -179.9(6) . . . . ?
O7 C52 C51 C50 179.6(7) . . . . ?
O7A C52A C53A C54A 179.9(5) . . . . ?
N1 C1 C2 C3 -1(2) . . . . ?
N1 C1 C13 C14 45(2) . . . . ?
N1 C1 C13 C18 -136.4(14) . . . . ?
N2 C10 C20 C21 -140.6(17) . . . . ?
N2 C10 C20 C25 33(2) . . . . ?
N2 C11 C12 N1 11(2) . . . . ?
N2 C11 C12 C4 -172.9(13) . . . . ?
N3 C37 C38 C39 -2(2) . . . . ?
N3 C37 C49 C50A -138.8(14) . . . . ?
N3 C37 C49 C54A 33.7(18) . . . . ?
N3 C37 C49 C54 38.3(17) . . . . ?
N3 C37 C49 C50 -145.6(13) . . . . ?
N4 C46 C56 C57 29(2) . . . . ?
N4 C46 C56 C61 -154.7(14) . . . . ?
N4 C47 C48 N3 11(2) . . . . ?
N4 C47 C48 C40 -175.1(13) . . . . ?
C1 N1 C12 C4 5(2) . . . . ?
C1 N1 C12 C11 -178.5(13) . . . . ?
C1 C2 C3 C4 1(3) . . . . ?
C1 C13 C14 C15 179.0(14) . . . . ?
C1 C13 C18 C17 176.2(14) . . . . ?
C2 C1 C13 C14 -136.9(15) . . . . ?
C2 C1 C13 C18 42(2) . . . . ?
C2 C3 C4 C5 179.7(15) . . . . ?
C2 C3 C4 C12 2(2) . . . . ?
C3 C4 C5 C6 -179.5(16) . . . . ?
C3 C4 C12 N1 -5(2) . . . . ?
C3 C4 C12 C11 178.8(14) . . . . ?
C4 C5 C6 C7 2(3) . . . . ?
C5 C4 C12 N1 177.0(13) . . . . ?
C5 C4 C12 C11 1(2) . . . . ?
C5 C6 C7 C8 -176.9(17) . . . . ?
C5 C6 C7 C11 -2(2) . . . . ?
C6 C7 C8 C9 179.7(16) . . . . ?
C6 C7 C11 N2 173.7(13) . . . . ?
C6 C7 C11 C12 1(2) . . . . ?
C7 C8 C9 C10 2(3) . . . . ?
C7 C11 C12 N1 -177.0(13) . . . . ?
C7 C11 C12 C4 -1(2) . . . . ?
C8 C7 C11 N2 -11(2) . . . . ?
C8 C7 C11 C12 176.3(14) . . . . ?
C8 C9 C10 N2 -4(3) . . . . ?
C8 C9 C10 C20 174.8(16) . . . . ?
C9 C10 C20 C21 41(2) . . . . ?
C9 C10 C20 C25 -145.2(16) . . . . ?
C10 N2 C11 C7 10(2) . . . . ?
C10 N2 C11 C12 -177.3(14) . . . . ?
C10 C20 C21 C22 174.7(18) . . . . ?
C10 C20 C25 C24 -178.1(15) . . . . ?
C11 N2 C10 C9 -3(2) . . . . ?
C11 N2 C10 C20 178.6(13) . . . . ?
C11 C7 C8 C9 5(2) . . . . ?
C12 N1 C1 C2 -2(2) . . . . ?
C12 N1 C1 C13 176.5(12) . . . . ?
C12 C4 C5 C6 -1(2) . . . . ?
C13 C1 C2 C3 -179.5(15) . . . . ?
C13 C14 C15 C16 6(2) . . . . ?
C13 C14 C15 C19 179.1(14) . . . . ?
C14 C13 C18 C17 -5(2) . . . . ?
C14 C15 C16 O1 174.4(13) . . . . ?
C14 C15 C16 C17 -7(2) . . . . ?
C15 C16 C17 C18 3(2) . . . . ?
C16 O1 C27 C28 166.8(15) . . . . ?
C16 C17 C18 C13 3(2) . . . . ?
C18 C13 C14 C15 0(2) . . . . ?
C19 C15 C16 O1 1(2) . . . . ?
C19 C15 C16 C17 179.0(15) . . . . ?
C20 C21 C22 C23 1(3) . . . . ?
C20 C21 C22 C26 -179(2) . . . . ?
C21 C20 C25 C24 -4(2) . . . . ?
C21 C22 C23 O6 -178.6(16) . . . . ?
C21 C22 C23 C24 0(3) . . . . ?
C22 C23 C24 C25 -3(3) . . . . ?
C23 O6 C36 C35 -78.9(18) . . . . ?
C23 C24 C25 C20 5(2) . . . . ?
C25 C20 C21 C22 1(3) . . . . ?
C26 C22 C23 O6 2(3) . . . . ?
C26 C22 C23 C24 -180(2) . . . . ?
C27 O1 C16 C15 -164.7(15) . . . . ?
C27 O1 C16 C17 17(2) . . . . ?
C28 O2 C29 C30 -173(2) . . . . ?
C28 O2A C29A C30 169(3) . . . . ?
C29 O2 C28 C27 -171(2) . . . . ?
C29A O2A C28 C27 102(4) . . . . ?
C30 O3 C31 C32 -174.0(16) . . . . ?
C31 O3 C30 C29 -151.8(17) . . . . ?
C31 O3 C30 C29A 162(2) . . . . ?
C32 O4 C33 C34 -179.3(14) . . . . ?
C33 O4 C32 C31 -178.2(16) . . . . ?
C34 O5 C35 C36 -77.5(17) . . . . ?
C35 O5 C34 C33 -170.7(15) . . . . ?
C36 O6 C23 C22 -179.7(16) . . . . ?
C36 O6 C23 C24 2(2) . . . . ?
C37 N3 C48 C40 9.7(19) . . . . ?
C37 N3 C48 C47 -176.2(13) . . . . ?
C37 C38 C39 C40 -3(2) . . . . ?
C37 C49 C50A C51A 172.6(11) . . . . ?
C37 C49 C54A C53A -172.6(11) . . . . ?
C37 C49 C54 C53 176.6(11) . . . . ?
C37 C49 C50 C51 -176.9(12) . . . . ?
C38 C37 C49 C50A 42.8(18) . . . . ?
C38 C37 C49 C54A -144.7(14) . . . . ?
C38 C37 C49 C54 -140.1(14) . . . . ?
C38 C37 C49 C50 36.1(19) . . . . ?
C38 C39 C40 C41 -175.7(16) . . . . ?
C38 C39 C40 C48 11(2) . . . . ?
C39 C40 C41 C42 -178.2(16) . . . . ?
C39 C40 C48 N3 -14(2) . . . . ?
C39 C40 C48 C47 171.7(14) . . . . ?
C40 C41 C42 C43 7(2) . . . . ?
C41 C40 C48 N3 172.2(13) . . . . ?
C41 C40 C48 C47 -2(2) . . . . ?
C41 C42 C43 C44 174.3(16) . . . . ?
C41 C42 C43 C47 -2(2) . . . . ?
C42 C43 C44 C45 -176.3(16) . . . . ?
C42 C43 C47 N4 176.9(14) . . . . ?
C42 C43 C47 C48 -5(2) . . . . ?
C43 C44 C45 C46 1(3) . . . . ?
C43 C47 C48 N3 -167.3(13) . . . . ?
C43 C47 C48 C40 7(2) . . . . ?
C44 C43 C47 N4 0(2) . . . . ?
C44 C43 C47 C48 178.4(14) . . . . ?
C44 C45 C46 N4 -2(2) . . . . ?
C44 C45 C46 C56 176.9(15) . . . . ?
C45 C46 C56 C57 -149.1(15) . . . . ?
C45 C46 C56 C61 27(2) . . . . ?
C46 N4 C47 C43 -2(2) . . . . ?
C46 N4 C47 C48 -179.5(13) . . . . ?
C46 C56 C57 C58 179.2(13) . . . . ?
C46 C56 C61 C60 -177.9(14) . . . . ?
C47 N4 C46 C45 2(2) . . . . ?
C47 N4 C46 C56 -176.5(13) . . . . ?
C47 C43 C44 C45 0(2) . . . . ?
C48 N3 C37 C38 -2(2) . . . . ?
C48 N3 C37 C49 179.9(11) . . . . ?
C48 C40 C41 C42 -5(2) . . . . ?
C49 C37 C38 C39 176.6(13) . . . . ?
C49 C50A C51A C52A 0.7(10) . . . . ?
C49 C50 C51 C52 0.6(10) . . . . ?
C50A C49 C54A C53A 0.2(3) . . . . ?
C50A C51A C52A O7A 179.7(7) . . . . ?
C50A C51A C52A C53A -0.5(10) . . . . ?
C51A C52A C53A C54A 0.2(7) . . . . ?
C52A C53A C54A C49 0.0(3) . . . . ?
C54A C49 C50A C51A -0.5(7) . . . . ?
C55 O7 C52 C53 9(3) . . . . ?
C55 O7 C52 C51 -171(2) . . . . ?
C55A O7A C52A C51A 174(3) . . . . ?
C55A O7A C52A C53A -6(3) . . . . ?
C56 C57 C58 C59 -4(2) . . . . ?
C57 C56 C61 C60 -2(2) . . . . ?
C57 C58 C59 O8 -175.6(13) . . . . ?
C57 C58 C59 C60 3(2) . . . . ?
C58 C59 C60 C61 -2(2) . . . . ?
C59 C60 C61 C56 1(2) . . . . ?
C61 C56 C57 C58 3(2) . . . . ?
C62 O8 C59 C58 174.0(15) . . . . ?
C62 O8 C59 C60 -5(2) . . . . ?
C52 C53 C54 C49 0.0(3) . . . . ?
C53 C52 C51 C50 -0.4(10) . . . . ?
C54 C49 C50 C51 -0.5(7) . . . . ?
C50 C49 C54 C53 0.2(3) . . . . ?
C51 C52 C53 C54 0.0(7) . . . . ?

_shelx_res_file                  
;
TITL mmmc14a_a.res in P2(1)/c
    mmmc14a.res
    created by SHELXL-2025/1 at 10:13:04 on 28-Oct-2025
REM Old TITL mmmc14a_a.res in P2(1)
REM SHELXT solution in P2(1)/c: R1 0.293, Rweak 0.164, Alpha 0.226
REM <I/s> 0.791 for 877 systematic absences, Orientation as input
REM Formula found by SHELXT: C65 N10 O6 P Cu
CELL 0.71073 16.7265 7.8498 43.0347 90 96.345 90
ZERR 4 0.0008 0.0004 0.0021 0 0.005 0
LATT 1
SYMM -X,0.5+Y,0.5-Z
SFAC C H N O F P Cu
UNIT 248 232 16 32 24 4 4
SIMU O2 O2A C29 C29A
DFIX 1.45 0.01 O2 C28 O2A C28 O2A C29A O2 C29
DFIX 1.55 0.01 C29A C30 C29 C30
ISOR 0.01 0.02 C12 C14 C15 C17 C25 C56 C61
SIMU F3 > F6A
SIMU O7 O7A C50 C51 C52 C53 C54 C55 C50A C51A C52A C53A C54A C55A
DFIX 1.37 O7 C52 O7A C52A
DFIX 1.43 O7 C55 O7A C55A
RIGU P1 > F6
DFIX 1.55 P1 F6A P1 F5 P1 F5A P1 F4 P1 F4A P1 F3 P1 F3A P1 F6
DFIX 1.39 0.001 C54A C49 C54 C49 C54 C53 C54A C53A C52 C51 C52A C51A C51 =
 C50 C51A C50A C53 C52 C53A C52A C50 C49 C50A C49
DFIX 2.42 0.001 C49 C51 C50 C52 C51 C53 C52 C54 C53 C49 C54 C51 C49 C51A =
 C50A C52A C51A C53A C52A C54A C53A C49 C54A C51A
FLAT 0.01 C49 C54 C53 C52 O7 C51 C50
FLAT 0.01 C49 C54A C53A C52A O7A C51A C50A

L.S. 10
PLAN  5
TEMP -100
CONF
BOND
LIST 4
MORE -1
BOND $H
fmap 2
acta
SHEL 0.95 999
REM <olex2.extras>
REM <HklSrc ".\\7">
REM </olex2.extras>

WGHT    0.000000  139.098190
FVAR       0.23899   0.62584   0.78416   0.51531
CU1   7    0.753528    0.567131    0.400093    11.00000    0.02896    0.04552 =
         0.03079   -0.00419   -0.00003    0.00034
P1    6    0.251632    0.685328    0.389802    11.00000    0.03676    0.09404 =
         0.07123    0.03686    0.01424    0.00700
F1    5    0.174326    0.699289    0.407716    11.00000    0.04787    0.14777 =
         0.06891    0.03807    0.01911    0.03070
F2    5    0.327768    0.670587    0.371547    11.00000    0.06099    0.17098 =
         0.14260    0.04524    0.05604    0.01537
PART 1
F3    5    0.300243    0.766755    0.419351    31.00000    0.08426    0.25030 =
         0.08648    0.01410   -0.01068   -0.05335
F4    5    0.261793    0.498095    0.404270    31.00000    0.13289    0.09888 =
         0.20426    0.08565    0.09219    0.05274
F5    5    0.200422    0.606599    0.360450    31.00000    0.10294    0.13454 =
         0.10984   -0.03610    0.03169   -0.03463
F6    5    0.233295    0.865314    0.374859    31.00000    0.16156    0.07656 =
         0.08593    0.02997    0.05336    0.02507
PART 2
F3A   5    0.292200    0.856637    0.401521   -31.00000    0.13566
F4A   5    0.309626    0.602506    0.416010   -31.00000    0.03523
F5A   5    0.226220    0.507001    0.376876   -31.00000    0.12798
F6A   5    0.200702    0.785994    0.363799   -31.00000    0.11857

PART 0
O1    4    0.935367    0.999808    0.308928    11.00000    0.04339    0.06907 =
         0.06877   -0.01667    0.02027   -0.01254
PART 1
O2    4    0.911427    0.897930    0.248220    21.00000    0.12361    0.07034 =
         0.05656   -0.03734    0.02452   -0.03221
PART 2
O2A   4    0.939992    0.872602    0.237997   -21.00000    0.09797
PART 0
O3    4    0.811056    0.657409    0.211047    11.00000    0.04546    0.05356 =
         0.09478    0.00126    0.01471   -0.00650
O4    4    0.699253    0.389980    0.225908    11.00000    0.05867    0.05640 =
         0.05144   -0.00986    0.02793   -0.00019
O5    4    0.562705    0.280582    0.256612    11.00000    0.03606    0.05562 =
         0.04620   -0.00324   -0.00349   -0.00116
O6    4    0.461793    0.175363    0.326242    11.00000    0.03056    0.07907 =
         0.03914   -0.00509   -0.00106   -0.00813
O8    4    1.080288    0.143017    0.436030    11.00000    0.03420    0.05508 =
         0.09896   -0.01743   -0.01421    0.00634
PART 1
O7    4    0.559119    0.800247    0.514941    41.00000    0.06344    0.06834 =
         0.04521    0.01721    0.02088   -0.02105
PART 2
O7A   4    0.567563    0.717063    0.516075   -41.00000    0.05756    0.05849 =
         0.04380    0.00435    0.01727   -0.02467
PART 0
N1    3    0.842656    0.648660    0.432714    11.00000    0.03117    0.05566 =
         0.03513   -0.01485    0.00035    0.00869
N2    3    0.722757    0.411420    0.436249    11.00000    0.03390    0.05216 =
         0.02927   -0.00108   -0.00286    0.02165
N3    3    0.653875    0.673503    0.375401    11.00000    0.03054    0.03275 =
         0.03174    0.02153    0.00798   -0.00626
N4    3    0.790455    0.534400    0.356170    11.00000    0.02998    0.03921 =
         0.03468   -0.00405    0.00434   -0.00080
C1    1    0.905836    0.752231    0.429579    11.00000    0.02216    0.05495 =
         0.04661   -0.00424   -0.00641    0.01180
C2    1    0.963243    0.787437    0.454946    11.00000    0.04387    0.05117 =
         0.05893   -0.01016   -0.01847    0.01339
AFIX  43
H2    2    1.007793    0.858873    0.452237    11.00000   -1.20000
AFIX   0
C3    1    0.955106    0.718748    0.483684    11.00000    0.04353    0.04799 =
         0.07370   -0.01654   -0.02488   -0.00339
AFIX  43
H3    2    0.993666    0.744890    0.500919    11.00000   -1.20000
AFIX   0
C4    1    0.891145    0.611238    0.487972    11.00000    0.04747    0.02172 =
         0.03765   -0.00408   -0.01404    0.01337
C5    1    0.877913    0.532713    0.517191    11.00000    0.06679    0.05449 =
         0.03942   -0.01592   -0.01996    0.02216
AFIX  43
H5    2    0.914555    0.554812    0.535219    11.00000   -1.20000
AFIX   0
C6    1    0.813659    0.426684    0.519655    11.00000    0.07187    0.10426 =
         0.02515   -0.00681   -0.00425    0.04881
AFIX  43
H6    2    0.805706    0.380008    0.539447    11.00000   -1.20000
AFIX   0
C7    1    0.758188    0.385064    0.492788    11.00000    0.04636    0.04266 =
         0.02843    0.00091   -0.00222    0.01801
C8    1    0.690017    0.284377    0.494443    11.00000    0.06480    0.08612 =
         0.02705   -0.00684    0.00720    0.00598
AFIX  43
H8    2    0.678237    0.239003    0.513889    11.00000   -1.20000
AFIX   0
C9    1    0.640269    0.251903    0.467567    11.00000    0.03858    0.07693 =
         0.03035    0.00533    0.00746    0.01101
AFIX  43
H9    2    0.592561    0.187301    0.468486    11.00000   -1.20000
AFIX   0
C10   1    0.659827    0.314516    0.438366    11.00000    0.02309    0.05250 =
         0.04907    0.00224    0.00814   -0.00422
C11   1    0.770857    0.462813    0.463236    11.00000    0.03641    0.05187 =
         0.02789   -0.01094    0.00358    0.01307
C12   1    0.836548    0.572464    0.461476    11.00000    0.03286    0.02867 =
         0.03971   -0.01248   -0.00145    0.00851
C13   1    0.913157    0.822668    0.398496    11.00000    0.02669    0.02905 =
         0.04751   -0.02199   -0.00537   -0.00502
C14   1    0.848838    0.890925    0.379400    11.00000    0.03161    0.02419 =
         0.04344   -0.01255    0.00236   -0.00643
AFIX  43
H14   2    0.797200    0.890571    0.386637    11.00000   -1.20000
AFIX   0
C15   1    0.856726    0.960304    0.349927    11.00000    0.03381    0.02557 =
         0.04120   -0.00348    0.00034   -0.00103
C16   1    0.931907    0.943875    0.339077    11.00000    0.05439    0.05577 =
         0.05254   -0.01318    0.00832   -0.03274
C17   1    0.998177    0.881803    0.356989    11.00000    0.04168    0.02632 =
         0.05847   -0.01198    0.00268   -0.00366
AFIX  43
H17   2    1.049175    0.877146    0.349255    11.00000   -1.20000
AFIX   0
C18   1    0.987986    0.825659    0.387021    11.00000    0.02127    0.04810 =
         0.07497   -0.00691   -0.00496   -0.00754
AFIX  43
H18   2    1.033843    0.787890    0.400219    11.00000   -1.20000
AFIX   0
C19   1    0.787680    1.032321    0.328863    11.00000    0.04257    0.06151 =
         0.05879    0.00422    0.01125    0.01047
AFIX 137
H19A  2    0.737353    0.980794    0.333932    11.00000   -1.50000
H19B  2    0.795096    1.007342    0.307054    11.00000   -1.50000
H19C  2    0.785419    1.155943    0.331821    11.00000   -1.50000
AFIX   0
C20   1    0.609251    0.266656    0.408783    11.00000    0.03072    0.06459 =
         0.02892    0.00847    0.00212   -0.00243
C21   1    0.526506    0.260846    0.407446    11.00000    0.03719    0.09463 =
         0.03280    0.00420    0.00864    0.00458
AFIX  43
H21   2    0.502537    0.278496    0.426195    11.00000   -1.20000
AFIX   0
C22   1    0.476616    0.230526    0.380093    11.00000    0.02510    0.10078 =
         0.04704   -0.00196    0.00575   -0.01891
C23   1    0.514005    0.201222    0.353134    11.00000    0.02653    0.05838 =
         0.04158   -0.00538    0.00617   -0.00164
C24   1    0.596878    0.203605    0.353839    11.00000    0.04082    0.05474 =
         0.03622   -0.00238    0.00861    0.00017
AFIX  43
H24   2    0.621735    0.178608    0.335560    11.00000   -1.20000
AFIX   0
C25   1    0.643384    0.243347    0.381855    11.00000    0.03185    0.02345 =
         0.03340   -0.01438    0.00483    0.00426
AFIX  43
H25   2    0.700015    0.254327    0.382110    11.00000   -1.20000
AFIX   0
C26   1    0.385948    0.226651    0.378290    11.00000    0.02888    0.27485 =
         0.05845    0.02628    0.01260   -0.01007
AFIX 137
H26A  2    0.367052    0.108968    0.375358    11.00000   -1.50000
H26B  2    0.363014    0.296351    0.360618    11.00000   -1.50000
H26C  2    0.368944    0.272121    0.397725    11.00000   -1.50000
AFIX   0
C27   1    1.004427    0.948013    0.293263    11.00000    0.08050    0.09011 =
         0.09712   -0.02410    0.03662   -0.01529
AFIX  23
H27A  2    1.014500    0.824532    0.296295    11.00000   -1.20000
H27B  2    1.053071    1.010801    0.302058    11.00000   -1.20000
AFIX   0
C28   1    0.986034    0.987062    0.259314    11.00000    0.09949    0.07206 =
         0.10231   -0.00802    0.03860   -0.03029
PART 1
AFIX  23
H28A  2    0.979308    1.111363    0.256129    21.00000   -1.20000
H28B  2    1.030446    0.947708    0.247681    21.00000   -1.20000
AFIX  23
PART 2
H28C  2    0.957715    1.097998    0.257844   -21.00000   -1.20000
H28D  2    1.038252    1.005051    0.250995   -21.00000   -1.20000
AFIX   0
PART 1
C29   1    0.900619    0.912797    0.214387    21.00000    0.10706    0.06805 =
         0.07914    0.02132    0.04013    0.02400
AFIX  23
H29A  2    0.942799    0.848609    0.204945    21.00000   -1.20000
H29B  2    0.902655    1.033582    0.207903    21.00000   -1.20000
AFIX   0
PART 2
C29A  1    0.859107    0.940950    0.232403   -21.00000    0.07309
AFIX  23
H29C  2    0.860484    1.063441    0.227011   -21.00000   -1.20000
H29D  2    0.830376    0.927362    0.251166   -21.00000   -1.20000
AFIX   0
PART 0
C30   1    0.817047    0.836215    0.204538    11.00000    0.10942    0.11234 =
         0.07410    0.02807    0.01877    0.03163
PART 1
AFIX  23
H30A  2    0.776880    0.898119    0.215499    21.00000   -1.20000
H30B  2    0.803255    0.854557    0.181818    21.00000   -1.20000
AFIX  23
PART 2
H30C  2    0.762288    0.882382    0.198893   -21.00000   -1.20000
H30D  2    0.847416    0.851037    0.186239   -21.00000   -1.20000
AFIX   0
PART 0
C31   1    0.752194    0.576053    0.189804    11.00000    0.06184    0.10984 =
         0.05018   -0.01474    0.02004   -0.01757
AFIX  23
H31A  2    0.769199    0.580275    0.168501    11.00000   -1.20000
H31B  2    0.700521    0.637908    0.189447    11.00000   -1.20000
AFIX   0
C32   1    0.740553    0.396512    0.198719    11.00000    0.06299    0.11957 =
         0.06250   -0.01712    0.03415    0.00307
AFIX  23
H32A  2    0.708977    0.335724    0.181316    11.00000   -1.20000
H32B  2    0.793441    0.339536    0.202946    11.00000   -1.20000
AFIX   0
C33   1    0.688174    0.223844    0.236259    11.00000    0.04489    0.08002 =
         0.08699   -0.01539    0.01798    0.00137
AFIX  23
H33A  2    0.741201    0.168530    0.241333    11.00000   -1.20000
H33B  2    0.657562    0.157532    0.219353    11.00000   -1.20000
AFIX   0
C34   1    0.644280    0.222990    0.264186    11.00000    0.04622    0.06814 =
         0.05746    0.02148    0.00355    0.00075
AFIX  23
H34A  2    0.644038    0.106112    0.272818    11.00000   -1.20000
H34B  2    0.672150    0.298206    0.280386    11.00000   -1.20000
AFIX   0
C35   1    0.521873    0.307436    0.283704    11.00000    0.03844    0.09245 =
         0.03763    0.00357    0.00192   -0.00889
AFIX  23
H35A  2    0.474435    0.381074    0.278061    11.00000   -1.20000
H35B  2    0.558271    0.367676    0.299786    11.00000   -1.20000
AFIX   0
C36   1    0.494837    0.143280    0.297167    11.00000    0.04274    0.06466 =
         0.04562   -0.00203    0.00272   -0.00367
AFIX  23
H36A  2    0.453556    0.088823    0.282118    11.00000   -1.20000
H36B  2    0.541072    0.064362    0.300884    11.00000   -1.20000
AFIX   0
C37   1    0.583663    0.719033    0.385542    11.00000    0.02948    0.02328 =
         0.04688    0.00402    0.00963   -0.01065
C38   1    0.516264    0.756007    0.363898    11.00000    0.02843    0.05353 =
         0.05106    0.01198   -0.00442    0.00705
AFIX  43
H38   2    0.466271    0.785211    0.371023    11.00000   -1.20000
AFIX   0
C39   1    0.523517    0.749440    0.332502    11.00000    0.03358    0.04255 =
         0.05642    0.02289   -0.01538   -0.00072
AFIX  43
H39   2    0.477397    0.768332    0.317950    11.00000   -1.20000
AFIX   0
C40   1    0.596771    0.715801    0.321566    11.00000    0.03483    0.05201 =
         0.03824    0.00879   -0.00002   -0.01294
C41   1    0.609590    0.718228    0.289118    11.00000    0.04228    0.03940 =
         0.04520    0.00589   -0.00567    0.00022
AFIX  43
H41   2    0.566648    0.747335    0.273711    11.00000   -1.20000
AFIX   0
C42   1    0.681638    0.679709    0.280586    11.00000    0.06376    0.04156 =
         0.03408   -0.00855   -0.00067   -0.01320
AFIX  43
H42   2    0.690476    0.694396    0.259321    11.00000   -1.20000
AFIX   0
C43   1    0.745823    0.617522    0.302012    11.00000    0.04008    0.04260 =
         0.03185   -0.00199   -0.00069   -0.01223
C44   1    0.820070    0.562127    0.293298    11.00000    0.05910    0.06918 =
         0.03207   -0.02005    0.01005   -0.01086
AFIX  43
H44   2    0.831052    0.570976    0.272167    11.00000   -1.20000
AFIX   0
C45   1    0.876908    0.494831    0.315606    11.00000    0.04386    0.07816 =
         0.04614   -0.03022    0.02227   -0.01743
AFIX  43
H45   2    0.927272    0.458469    0.309718    11.00000   -1.20000
AFIX   0
C46   1    0.861234    0.479112    0.347245    11.00000    0.02434    0.03736 =
         0.05104   -0.01110    0.00828   -0.01075
C47   1    0.734564    0.599462    0.334083    11.00000    0.03033    0.05606 =
         0.03493   -0.00754   -0.00024   -0.00962
C48   1    0.661189    0.657672    0.344180    11.00000    0.03573    0.01314 =
         0.02738    0.00916   -0.00455   -0.00373
C49   1    0.579046    0.733940    0.419032    11.00000    0.02406    0.02545 =
         0.04488    0.00454    0.00567    0.01324
PART 2
C50A  1    0.511955    0.673891    0.431760   -41.00000    0.03717    0.05242 =
         0.04873   -0.00463   -0.00523   -0.00690
AFIX  43
H50A  2    0.466852    0.635714    0.418193   -41.00000   -1.20000
AFIX   0
C51A  1    0.508978    0.668124    0.463638   -41.00000    0.03353    0.03876 =
         0.05227   -0.00420    0.01091   -0.00999
AFIX  43
H51A  2    0.461969    0.624700    0.471355   -41.00000   -1.20000
AFIX   0
C52A  1    0.572425    0.723682    0.484941   -41.00000    0.03773    0.04073 =
         0.04563    0.00266    0.01498   -0.00268
C53A  1    0.641250    0.785758    0.472330   -41.00000    0.03068    0.03975 =
         0.04638    0.00776    0.00951    0.00765
AFIX  43
H53A  2    0.686674    0.825275    0.485571   -41.00000   -1.20000
AFIX   0
C54A  1    0.640665    0.787397    0.440251   -41.00000    0.03733    0.04669 =
         0.05308    0.00076    0.00412    0.00191
AFIX  43
H54A  2    0.687438    0.829603    0.432181   -41.00000   -1.20000
AFIX   0
PART 1
C55   1    0.617736    0.890756    0.535601    41.00000    0.09755    0.05189 =
         0.05425   -0.03313    0.01425   -0.03501
AFIX 137
H55A  2    0.620268    1.009499    0.528747    41.00000   -1.50000
H55B  2    0.670572    0.837307    0.535236    41.00000   -1.50000
H55C  2    0.602353    0.887202    0.556914    41.00000   -1.50000
AFIX   0
PART 2
C55A  1    0.640101    0.761345    0.535182   -41.00000    0.04207    0.08893 =
         0.04243   -0.00030   -0.00035   -0.02770
AFIX 137
H55D  2    0.669063    0.848539    0.524575   -41.00000   -1.50000
H55E  2    0.674050    0.659963    0.538788   -41.00000   -1.50000
H55F  2    0.626857    0.805853    0.555265   -41.00000   -1.50000
AFIX   0
PART 0
C56   1    0.920471    0.399172    0.370682    11.00000    0.03291    0.04029 =
         0.04024   -0.02182    0.00882    0.00074
C57   1    0.896419    0.309332    0.396388    11.00000    0.03856    0.04380 =
         0.04716   -0.01472    0.00597   -0.00446
AFIX  43
H57   2    0.840690    0.301820    0.398684    11.00000   -1.20000
AFIX   0
C58   1    0.950386    0.232423    0.418189    11.00000    0.04215    0.01333 =
         0.05277   -0.00665   -0.00572   -0.00170
AFIX  43
H58   2    0.932713    0.178469    0.435974    11.00000   -1.20000
AFIX   0
C59   1    1.031291    0.234604    0.413876    11.00000    0.02791    0.03202 =
         0.07132   -0.02487   -0.00644    0.00100
C60   1    1.057953    0.317837    0.389527    11.00000    0.03042    0.06535 =
         0.08521   -0.02245    0.01253    0.00514
AFIX  43
H60   2    1.113812    0.321210    0.387307    11.00000   -1.20000
AFIX   0
C61   1    1.002360    0.399419    0.367500    11.00000    0.03749    0.03860 =
         0.05521   -0.00688    0.01090   -0.01187
AFIX  43
H61   2    1.021052    0.455690    0.350142    11.00000   -1.20000
AFIX   0
C62   1    1.165470    0.124059    0.431515    11.00000    0.03231    0.10768 =
         0.12833   -0.00445   -0.00420    0.01292
AFIX 137
H62A  2    1.170605    0.045686    0.414121    11.00000   -1.50000
H62B  2    1.195040    0.078426    0.450640    11.00000   -1.50000
H62C  2    1.187680    0.235397    0.426766    11.00000   -1.50000
AFIX   0
PART 1
C52   1    0.572432    0.784382    0.484326    41.00000    0.04268    0.03167 =
         0.04389    0.00021    0.01167   -0.00665
C53   1    0.642067    0.827115    0.470198    41.00000    0.03966    0.02351 =
         0.05023   -0.00120    0.00511   -0.00882
AFIX  43
H53   2    0.688044    0.873529    0.482183    41.00000   -1.20000
AFIX   0
C54   1    0.641448    0.799571    0.438512    41.00000    0.02794    0.02879 =
         0.04077    0.00828    0.01775   -0.00987
AFIX  43
H54   2    0.688795    0.828972    0.429408    41.00000   -1.20000
AFIX   0
C50   1    0.511146    0.693287    0.433214    41.00000    0.02654    0.04719 =
         0.04906   -0.00435    0.01146    0.00226
AFIX  43
H50   2    0.465497    0.647921    0.420866    41.00000   -1.20000
AFIX   0
C51   1    0.508134    0.717011    0.464813    41.00000    0.03702    0.04944 =
         0.05748   -0.01313    0.01490    0.00414
AFIX  43
H51   2    0.460496    0.686312    0.473598    41.00000   -1.20000
AFIX   0
HKLF 4


REM  mmmc14a_a.res in P2(1)/c
REM wR2 = 0.3205, GooF = S = 1.259, Restrained GooF = 5.864 for all data
REM R1 = 0.1472 for 5478 Fo > 4sig(Fo) and 0.1679 for all 6867 data
REM 834 parameters refined using 420 restraints

END

WGHT      0.0000    139.1223

REM Highest difference peak  0.753,  deepest hole -1.188,  1-sigma level  0.121
Q1    1   0.7563  0.4072  0.4001  11.00000  0.05    0.75
Q2    1   0.7511  0.1936  0.3996  11.00000  0.05    0.64
Q3    1   0.2505  0.2801  0.3890  11.00000  0.05    0.61
Q4    1   0.9363  0.4927  0.3475  11.00000  0.05    0.60
Q5    1   0.2450  1.0960  0.3832  11.00000  0.05    0.56
;
_shelx_res_checksum              31439

#==END
_exptl_crystal_recrystallization_method 
'Re-crystallisation from solvent: Methanol'
